# Supplementary material for: Motion impact score for detecting spurious brain-behavior associations
Source: Nat Commun. 2025 Sep 29;16:8614. doi: 10.1038/s41467-025-63661-2 (PMC12479937; doi:10.1038/s41467-025-63661-2)
Supplement: Supplementary file 3 — Supplementary Data 1 [file 41467_2025_63661_MOESM3_ESM.xlsx]

## Sheet: Table no censoring
Variable	Correlation w/FD		SHAMAN p-Value			Shaman Motion Score
	Pearson	Spearman	Impact	Over	Under	Impact	Over	Under
male	0.102032	0.116512	0	0	0	107.996	37.9516	47.948
age_months	-0.120565	-0.153151	0	0	0.990234	31.7447	47.5817	-12.6748
height	-0.0472436	-0.0469634	0.00195312	0.000976562	0.574219	24.276	29.8716	1.49603
weight	0.0543969	0.0759627	0	0	0	100.212	56.8836	45.4501
bmi	0.0904898	0.134641	0	0	0	147.286	91.8595	53.6656
home_roster	-0.0318992	-0.0493675	0.121094	0.015625	0.946289	9.30786	18.9889	-6.69119
parental_income	-0.113528	-0.117567	0	1	0	127.998	-69.871	145.702
parents_married	-0.0709031	-0.0969413	0	1	0	90.485	-36.5597	98.517
parental_education	-0.0963885	-0.110353	0	1	0	97.6072	-55.7371	115.371
residential_deprivation	0.0804337	0.0919629	0	0.999023	0	84.4428	-19.5524	86.29
mri_runs	-0.0945957	0.00873042	0.00390625	0.00683594	0.0634766	27.1884	23.3885	15.5236
sleepy	0.021646	0.0322155	0.270508	0.139648	0.620117	7.8959	13.4034	-1.01835
nihtbx_total	-0.109516	-0.128112	0	0.0126953	0.000976562	26.2372	17.4983	22.2758
nihtbx_cryst	-0.0623112	-0.067579	0	0.0371094	0	28.1696	13.6824	29.6214
nihtbx_fluid	-0.111178	-0.132874	0.0117188	0.0996094	0.0136719	15.9938	9.36582	14.9596
nihtbx_picvocab	-0.0507911	-0.0544227	0.0390625	0.709961	0.0126953	13.1258	-0.998666	18.708
nihtbx_flanker	-0.0451493	-0.0524904	0.0683594	0.149414	0.106445	10.6869	8.00167	9.34373
nihtbx_list	-0.0529672	-0.0556038	0.81543	0.969727	0.745117	-1.77716	-5.36879	-0.522119
nihtbx_cardsort	-0.0849123	-0.101584	0.327148	0.354492	0.341797	4.73536	4.24658	4.56845
nihtbx_pattern	-0.0889864	-0.115557	0.00195312	0.00292969	0.0234375	18.3236	18.4535	13.2121
nihtbx_picture	-0.0728802	-0.0908588	0.00292969	0.00195312	0.0556641	18.8937	20.0766	12.039
nihtbx_reading	-0.056562	-0.0664446	0	0	0	37.1043	33.1298	30.1077
wiscv_matrix	-0.123536	-0.118683	0	0.898438	0	45.8186	-6.84195	54.9943
cbcl_internal	0.020852	0.0107926	0.321289	0.136719	0.796875	4.61232	8.33222	-1.66564
cbcl_external	0.088028	0.0730042	0.0859375	0.0966797	0.25293	9.71631	8.70233	6.05749
cbcl_total	0.0889493	0.0873621	0.0126953	0	0.537109	14.844	21.9747	1.97964
cbcl_anxdep	0.0102313	-0.00552321	0.160156	0.0576172	0.435547	8.20283	11.5182	2.83351
cbcl_withdep	0.0589562	0.0540963	0.000976562	0.000976562	0.119141	25.1581	29.8465	9.25085
cbcl_somatic	0.000355619	-0.0249677	0.975586	0.874023	0.999023	-7.08655	-2.97259	-9.89024
cbcl_social	0.0965464	0.086188	0.0976562	0.0214844	0.44043	10.9862	17.1104	2.93622
cbcl_thought	0.0633557	0.0564446	0.201172	0.0419922	0.738281	6.61062	12.8975	-0.857828
cbcl_attention	0.116245	0.120136	0.759766	0.384766	0.974609	-0.994646	3.88487	-6.97649
cbcl_rulebreak	0.0891281	0.0966958	0	0.0595703	0.000976562	25.925	11.6448	29.0258
cbcl_aggressive	0.0684177	0.0626017	0.113281	0.115234	0.166992	9.63734	8.80834	7.77347
pps_yes_num	0.0722401	0.110874	0.000976562	0.000976562	0.993164	19.648	34.7794	-18.1309
pps_severity	0.0675106	0.111496	0.150391	0.0351562	0.972656	8.48652	19.4794	-12.9225
bis	0.007041	0.0149835	0.509766	0.19043	0.904297	2.22594	6.76678	-3.57243
bas_rr	0.0552181	0.0697437	0.861328	0.875977	0.791016	-2.67638	-3.14794	-1.72098
bas_drive	0.0954128	0.0782633	0.0195312	0.681641	0.00878906	15.1857	-0.885116	21.613
bas_fs	0.0676111	0.0616864	0.0419922	0.0673828	0.046875	11.6171	10.2205	11.5886
upps_perserverance	0.0609078	0.0539897	0.205078	0.0507812	0.635742	7.44917	11.4232	0.393529
upps_planning	0.0766726	0.0515312	0.667969	0.321289	0.955078	0.312359	4.47083	-5.33958
upps_seeking	0.00482139	0.00573373	0.24707	0.224609	0.517578	5.76239	6.00503	1.98923
upps_pos_urgency	0.0896011	0.0873594	0.380859	0.775391	0.321289	4.10692	-2.70325	5.1107
upps_neg_urgency	0.0728019	0.0723565	0.0527344	0.00976562	0.740234	11.656	17.4311	-0.682657
