# Supplementary material for: Motion impact score for detecting spurious brain-behavior associations
Source: Nat Commun. 2025 Sep 29;16:8614. doi: 10.1038/s41467-025-63661-2 (PMC12479937; doi:10.1038/s41467-025-63661-2)
Supplement: Supplementary file 4 — Supplementary Data 2 [file 41467_2025_63661_MOESM4_ESM.xlsx]

## Sheet: Table no censoring
Variable	SHAMAN p-Value
	No Censoring			FD < 0.3 mm			FD < 0.2 mm			FD < 0.1 mm
	Impact	Over	Under	Impact	Over	Under	Impact	Over	Under	Impact	Over	Under
male	0	0	0	0	0.899414	0	0	0.731445	0	0.0410156	0.577148	0.0869141
age_months	0	0	0.990234	0.402344	0.489258	0.358398	0.347656	0.31543	0.491211	0.401367	0.338867	0.492188
height	0.00195312	0.000976562	0.574219	0	0	0.140625	0.0117188	0	0.767578	0.0849609	0.0302734	0.513672
weight	0	0	0	0	0.130859	0	0	0.243164	0	0.0224609	0.349609	0.116211
bmi	0	0	0	0	0.385742	0	0	0.828125	0	0.108398	0.768555	0.108398
home_roster	0.121094	0.015625	0.946289	0.829102	0.727539	0.84082	0.873047	0.649414	0.955078	0.395508	0.148438	0.799805
parental_income	0	1	0	0	1	0	0	1	0	0	0.990234	0
parents_married	0	1	0	0	1	0	0	1	0	0	0.460938	0.0195312
parental_education	0	1	0	0	1	0	0	1	0	0	0.779297	0.000976562
residential_deprivation	0	0.999023	0	0	1	0	0	1	0	0	0.996094	0
mri_runs	0.00390625	0.00683594	0.0634766	0	0.0117188	0	0.0136719	0.128906	0.151367	0.0830078	0.678711	0.0292969
sleepy	0.270508	0.139648	0.620117	1	1	1	0.264648	0.583984	0.0859375	0.65918	0.733398	0.422852
nihtbx_total	0	0.0126953	0.000976562	0.00585938	0.780273	0	0.310547	1	0.0107422	0.900391	0.999023	0.389648
nihtbx_cryst	0	0.0371094	0	0	0.0478516	0	0.00390625	0.388672	0	0.227539	0.836914	0.0400391
nihtbx_fluid	0.0117188	0.0996094	0.0136719	0.0117188	0.736328	0.000976562	0.375977	0.99707	0.0322266	0.80957	0.989258	0.519531
nihtbx_picvocab	0.0390625	0.709961	0.0126953	0	0.295898	0	0.0244141	0.59082	0.00585938	0.328125	0.798828	0.0957031
nihtbx_flanker	0.0683594	0.149414	0.106445	0.0205078	0.329102	0.00390625	0.203125	0.745117	0.0722656	0.901367	0.976562	0.755859
nihtbx_list	0.81543	0.969727	0.745117	0.876953	1	0.483398	0.708984	0.979492	0.451172	0.949219	0.994141	0.775391
nihtbx_cardsort	0.327148	0.354492	0.341797	0.0263672	0.536133	0.00683594	0.188477	0.867188	0.0576172	0.719727	0.975586	0.240234
nihtbx_pattern	0.00195312	0.00292969	0.0234375	0.245117	0.930664	0.0527344	0.415039	0.902344	0.120117	0.158203	0.319336	0.0810547
nihtbx_picture	0.00292969	0.00195312	0.0556641	0.0478516	0.21582	0.0322266	0.597656	0.832031	0.458984	0.894531	0.989258	0.740234
nihtbx_reading	0	0	0	0.000976562	0.0126953	0.000976562	0.0244141	0.324219	0.00292969	0.657227	0.961914	0.331055
wiscv_matrix	0	0.898438	0	0	0.999023	0	0	1	0	0.272461	0.985352	0.0332031
cbcl_internal	0.321289	0.136719	0.796875	0.0947266	0.0556641	0.183594	0.546875	0.543945	0.720703	0.491211	0.513672	0.466797
cbcl_external	0.0859375	0.0966797	0.25293	0.4375	0.889648	0.208008	0.0820312	0.40918	0.0371094	0.31543	0.886719	0.109375
cbcl_total	0.0126953	0	0.537109	0.0478516	0.108398	0.0712891	0.264648	0.266602	0.251953	0.368164	0.704102	0.142578
cbcl_anxdep	0.160156	0.0576172	0.435547	0.00195312	0.000976562	0.00585938	0.0996094	0.110352	0.147461	0.37207	0.380859	0.378906
cbcl_withdep	0.000976562	0.000976562	0.119141	0.140625	0.212891	0.197266	0.428711	0.389648	0.610352	0.202148	0.28125	0.186523
cbcl_somatic	0.975586	0.874023	0.999023	0.0546875	0.0380859	0.119141	0.75293	0.646484	0.84082	0.621094	0.555664	0.630859
cbcl_social	0.0976562	0.0214844	0.44043	0	0.015625	0.000976562	0.0810547	0.231445	0.078125	0.588867	0.849609	0.31543
cbcl_thought	0.201172	0.0419922	0.738281	0.0654297	0.255859	0.0322266	0.412109	0.708984	0.216797	0.237305	0.569336	0.0810547
cbcl_attention	0.759766	0.384766	0.974609	0.264648	0.837891	0.0761719	0.740234	0.972656	0.323242	0.527344	0.963867	0.107422
cbcl_rulebreak	0	0.0595703	0.000976562	0	0.25	0	0	0.24707	0	0.137695	0.804688	0.0273438
cbcl_aggressive	0.113281	0.115234	0.166992	0.000976562	0.124023	0	0.0615234	0.439453	0.0214844	0.108398	0.798828	0.0185547
pps_yes_num	0.000976562	0.000976562	0.993164	0.0478516	0.288086	0.321289	0.0332031	0.107422	0.551758	0	0	0.387695
pps_severity	0.150391	0.0351562	0.972656	0.365234	0.803711	0.237305	0.371094	0.551758	0.474609	0.00878906	0.015625	0.211914
bis	0.509766	0.19043	0.904297	0.350586	0.270508	0.401367	0.81543	0.677734	0.839844	0.445312	0.481445	0.416016
bas_rr	0.861328	0.875977	0.791016	0.0869141	0.777344	0.0117188	0.442383	0.952148	0.128906	0.201172	0.676758	0.0625
bas_drive	0.0195312	0.681641	0.00878906	0.0078125	0.967773	0.000976562	0.0878906	0.739258	0.0322266	0.249023	0.420898	0.289062
bas_fs	0.0419922	0.0673828	0.046875	0.133789	0.649414	0.00976562	0.25293	0.544922	0.0869141	0.25	0.425781	0.167969
upps_perserverance	0.205078	0.0507812	0.635742	0.0361328	0.0839844	0.0371094	0.416016	0.37207	0.454102	0.957031	0.982422	0.874023
upps_planning	0.667969	0.321289	0.955078	0.775391	0.796875	0.72168	0.110352	0.0800781	0.144531	0.376953	0.450195	0.268555
upps_seeking	0.24707	0.224609	0.517578	0.0351562	0.0849609	0.0615234	0.316406	0.558594	0.21875	0.871094	0.983398	0.680664
upps_pos_urgency	0.380859	0.775391	0.321289	1	1	0.643555	0.166992	0.801758	0.126953	0.827148	0.900391	0.71875
upps_neg_urgency	0.0527344	0.00976562	0.740234	0.0126953	0.0380859	0.0234375	0.0458984	0.0888672	0.0888672	0.554688	0.6875	0.525391
