# Supplementary material for: Motion impact score for detecting spurious brain-behavior associations
Source: Nat Commun. 2025 Sep 29;16:8614. doi: 10.1038/s41467-025-63661-2 (PMC12479937; doi:10.1038/s41467-025-63661-2)
Supplement: Supplementary file 5 — Supplementary Data 3 [file 41467_2025_63661_MOESM5_ESM.xlsx]

## Sheet: Table no censoring
Variable	SHAMAN Motion Score
	No Censoring			FD < 0.3 mm			FD < 0.2 mm			FD < 0.1 mm
	Impact	Over	Under	Impact	Over	Under	Impact	Over	Under	Impact	Over	Under
male	107.996	37.9516	47.948	51.2085	-8.17071	45.8676	48.8494	-3.16756	43.3225	13.7954	0.0408094	13.3743
age_months	31.7447	47.5817	-12.6748	3.01287	2.22635	3.95588	4.11621	4.66114	2.09327	3.0178	4.00195	1.72442
height	24.276	29.8716	1.49603	28.6682	29.3584	8.15749	17.948	24.7811	-2.58861	10.0761	14.108	1.60976
weight	100.212	56.8836	45.4501	62.123	13.6158	40.485	53.8704	7.75246	37.5652	15.4642	4.85715	11.6866
bmi	147.286	91.8595	53.6656	70.3541	5.57496	52.1754	64.6837	-5.50836	54.9386	9.4287	-3.47448	11.5173
home_roster	9.30786	18.9889	-6.69119	-2.87258	-1.69759	-3.16896	-4.17827	-0.408256	-7.72085	3.43356	9.44328	-3.42472
parental_income	127.998	-69.871	145.702	151.234	-80.4627	164.959	106.576	-75.4189	127.443	56.2581	-21.7397	62.7428
parents_married	90.485	-36.5597	98.517	82.856	-43.3425	92.6475	72.9208	-31.3357	76.0376	35.3528	2.70452	26.6559
parental_education	97.6072	-55.7371	115.371	110.555	-66.5727	130.747	73.3663	-49.8533	92.0397	33.1282	-6.14442	36.8604
residential_deprivation	84.4428	-19.5524	86.29	81.9765	-44.8862	98.878	65.6958	-44.1515	84.8114	39.6895	-23.7547	54.2427
mri_runs	27.1884	23.3885	15.5236	35.0306	20.0332	29.7589	15.3954	11.0782	9.94929	10.8108	-1.53431	16.3537
sleepy	7.8959	13.4034	-1.01835	-59.8254	-61.7024	-45.4009	5.33872	0.673667	9.95208	-0.629595	-1.7521	2.58216
nihtbx_total	26.2372	17.4983	22.2758	20.2078	-2.44667	31.8405	4.46666	-11.5339	17.8329	-5.16523	-12.1753	3.45808
nihtbx_cryst	28.1696	13.6824	29.6214	36.7379	12.8095	41.8794	22.6317	3.51277	29.7052	6.30691	-3.36042	13.2805
nihtbx_fluid	15.9938	9.36582	14.9596	16.5165	-1.20025	24.2536	3.61594	-9.9278	12.3545	-2.90141	-8.94476	1.82004
nihtbx_picvocab	13.1258	-0.998666	18.708	25.7378	5.01518	32.5639	15.5032	0.151789	23.5506	4.48499	-2.72177	10.2489
nihtbx_flanker	10.6869	8.00167	9.34373	13.8928	4.27829	16.7534	6.82572	-1.32709	10.6854	-5.11381	-7.63364	-1.87993
nihtbx_list	-1.77716	-5.36879	-0.522119	-3.56061	-11.4559	1.83127	-1.03216	-7.36702	2.52195	-6.2918	-10.1648	-1.86506
nihtbx_cardsort	4.73536	4.24658	4.56845	13.4479	1.24528	19.2327	6.99262	-3.71062	11.8648	-1.42166	-8.04393	5.9173
nihtbx_pattern	18.3236	18.4535	13.2121	5.39758	-4.70444	11.671	3.16757	-4.91284	8.91878	8.27024	4.4216	11.022
nihtbx_picture	18.8937	20.0766	12.039	11.1946	5.89978	12.3545	0.245655	-3.39873	2.53037	-5.20402	-8.71953	-1.69301
nihtbx_reading	37.1043	33.1298	30.1077	29.6555	16.7061	32.1154	14.7167	4.39891	18.6941	-0.414517	-6.97398	4.50879
wiscv_matrix	45.8186	-6.84195	54.9943	39.862	-18.2795	53.6914	26.6674	-22.9433	44.2457	5.53856	-12.0903	16.9135
cbcl_internal	4.61232	8.33222	-1.66564	9.83037	10.8504	6.71418	1.18823	1.2571	-1.0583	1.92504	1.67839	2.24651
cbcl_external	9.71631	8.70233	6.05749	2.62829	-5.72758	7.47818	9.8608	3.02537	12.4044	4.54551	-4.64977	9.41414
cbcl_total	14.844	21.9747	1.97964	11.1987	9.1303	10.529	5.30391	5.32357	5.42158	3.61407	-1.17029	8.25144
cbcl_anxdep	8.20283	11.5182	2.83351	23.6438	23.6288	19.8611	9.6214	8.99311	7.67636	3.87358	3.77239	3.81286
cbcl_withdep	25.1581	29.8465	9.25085	8.12291	6.32528	6.86663	2.46472	3.2072	0.185558	7.10891	5.49886	7.66265
cbcl_somatic	-7.08655	-2.97259	-9.89024	11.4556	12.6034	8.44471	-1.70032	-0.184222	-3.11468	-0.118099	0.869307	-0.191597
cbcl_social	10.9862	17.1104	2.93622	24.1442	15.4704	24.7817	9.71525	5.98944	10.4393	0.3993	-4.22808	4.69313
cbcl_thought	6.61062	12.8975	-0.857828	10.7995	5.50198	13.3038	2.91621	-0.809211	6.18502	6.08089	1.00177	10.3261
cbcl_attention	-0.994646	3.88487	-6.97649	5.44557	-3.75189	10.8039	-1.43848	-8.33301	4.79846	1.53326	-8.23408	10.0085
cbcl_rulebreak	25.925	11.6448	29.0258	32.814	6.56771	40.4859	26.2044	6.66426	31.299	8.73557	-3.80705	15.757
cbcl_aggressive	9.63734	8.80834	7.77347	23.9925	9.05273	27.5857	11.2133	2.57287	15.18	10.371	-2.97953	18.009
pps_yes_num	19.648	34.7794	-18.1309	11.562	6.90189	6.07733	13.5789	13.426	0.256395	30.7597	33.9581	3.92579
pps_severity	8.48652	19.4794	-12.9225	3.8936	-4.4551	7.95568	3.74103	0.538483	2.18818	20.9228	20.9041	8.56324
bis	2.22594	6.76678	-3.57243	3.68566	4.99881	3.07421	-2.80901	-0.572204	-2.98296	2.469	2.19815	3.02022
bas_rr	-2.67638	-3.14794	-1.72098	10.196	-2.16356	17.4904	2.51669	-6.56148	8.8729	6.88338	-0.891673	11.2929
bas_drive	15.1857	-0.885116	21.613	17.0988	-10.2191	29.6576	10.2115	-3.00557	17.4501	5.81659	3.2398	5.78229
bas_fs	11.6171	10.2205	11.5886	8.20373	-0.180071	15.0258	5.74248	0.96399	10.5162	5.85774	2.85212	7.3881
upps_perserverance	7.44917	11.4232	0.393529	12.6509	9.90119	11.9792	2.8024	3.39941	2.29839	-6.74008	-8.30539	-4.09976
upps_planning	0.312359	4.47083	-5.33958	-1.87408	-2.19809	-0.952169	9.29692	10.0029	7.85148	3.59732	2.59103	5.59598
upps_seeking	5.76239	6.00503	1.98923	12.6355	9.57888	11.2706	4.40535	1.05722	5.9239	-4.08607	-8.1345	-0.784625
upps_pos_urgency	4.10692	-2.70325	5.1107	-18.6368	-32.7122	-1.72576	7.09428	-3.74168	10.1102	-3.0755	-6.21201	-1.9978
upps_neg_urgency	11.656	17.4311	-0.682657	16.2716	13.4814	14.7288	11.6312	9.80763	10.0736	0.745545	-1.16807	1.15598
