# Supplementary material for: Motion impact score for detecting spurious brain-behavior associations
Source: Nat Commun. 2025 Sep 29;16:8614. doi: 10.1038/s41467-025-63661-2 (PMC12479937; doi:10.1038/s41467-025-63661-2)
Supplement: Supplementary file 6 — Supplementary Data 4 [file 41467_2025_63661_MOESM6_ESM.xlsx]

## Sheet: Skew Table
	Percent Difference in Mean
Variable	Compared to No Censoring
	FD < 0.3 mm	FD < 0.2 mm	FD < 0.1 mm
male	-0.00930437	-0.0198151	-0.0418755
age_months	0.00533594	0.00981493	0.0242737
height	0.00124418	0.00147711	0.00125391
weight	-0.000859707	-0.00231459	-0.00974543
bmi	-0.00150556	-0.00344288	-0.013295
home_roster	0.000447142	0.00145173	0.00345127
parental_income	0.00292191	0.00639747	0.0194123
parents_married	0.00303908	0.0076956	0.0286689
parental_education	0.00145459	0.00235016	0.0083958
residential_deprivation	-0.0028443	-0.00444325	-0.0152427
mri_runs	0.00879049	0.0124816	0.0195466
sleepy	-0.00105938	-0.00189268	-0.00725818
nihtbx_total	0.0016602	0.00334367	0.00800483
nihtbx_cryst	0.00099404	0.00179927	0.00445758
nihtbx_fluid	0.00160403	0.00345915	0.00805153
nihtbx_picvocab	0.000655483	0.00111792	0.00293127
nihtbx_flanker	0.000518868	0.00121308	0.00288428
nihtbx_list	0.00112353	0.00210817	0.00437503
nihtbx_cardsort	0.00142866	0.00307391	0.00638175
nihtbx_pattern	0.00148582	0.00324806	0.00808517
nihtbx_picture	0.000970778	0.0020724	0.00546584
nihtbx_reading	0.000940643	0.0018538	0.00449694
wiscv_matrix	0.00215269	0.00546553	0.0119599
cbcl_internal	-0.00115092	-0.00215915	-0.00365859
cbcl_external	-0.00365847	-0.00505436	-0.0103499
cbcl_total	-0.0031231	-0.00512454	-0.0109589
cbcl_anxdep	-0.00059778	-0.00133677	-0.000728711
cbcl_withdep	-0.00164194	-0.00294416	-0.00511236
cbcl_somatic	9.4334e-05	0.00025124	-0.000253923
cbcl_social	-0.00180487	-0.0033945	-0.0071441
cbcl_thought	-0.00203399	-0.00332212	-0.00669081
cbcl_attention	-0.0024429	-0.00403485	-0.00877715
cbcl_rulebreak	-0.00235499	-0.00373086	-0.00650848
cbcl_aggressive	-0.00173807	-0.00276429	-0.00590986
pps_yes_num	-0.00245186	-0.00373487	-0.00860118
pps_severity	-0.00148831	-0.00208259	-0.00473512
bis	-1.96255e-05	-0.000712401	-0.00137689
bas_rr	-0.00100309	-0.0018634	-0.00593543
bas_drive	-0.00352902	-0.0063461	-0.00924758
bas_fs	-0.00179563	-0.00329906	-0.00592654
upps_perserverance	-0.00239097	-0.00375625	-0.00741992
upps_planning	-0.0032382	-0.00384495	-0.00683026
upps_seeking	-0.000164136	0.000397419	0.00246179
upps_pos_urgency	-0.00332922	-0.00369213	-0.0107953
upps_neg_urgency	-0.00299151	-0.00427149	-0.00915966
