# Supplementary material for: Motion impact score for detecting spurious brain-behavior associations
Source: Nat Commun. 2025 Sep 29;16:8614. doi: 10.1038/s41467-025-63661-2 (PMC12479937; doi:10.1038/s41467-025-63661-2)
Supplement: Supplementary file 7 — Supplementary Data 5 [file 41467_2025_63661_MOESM7_ESM.xlsx]

## Sheet: No Motion Censoring
No Motion Censoring
Variable		Impact (Over or Under)						Overestimation						Underestimation
		p-Value			Motion Score			p-Value			Motion Score			p-Value			Motion Score
Number of Frames		All	600		All	600		All	600		All	600		All	600		All	600
male		0	0		107.996	109.132		0	0		37.9516	46.5813		0	0.03125		47.948	38.213
age_months		0	0.0078125		31.7447	36.4691		0	0		47.5817	54.3394		0.990234	1		-12.6748	-14.0445
height		0.00195312	0.0390625		24.276	30.6135		0.000976562	0		29.8716	32.8153		0.574219	0.929688		1.49603	7.33719
weight		0	0		100.212	123.431		0	0		56.8836	71.5819		0	0		45.4501	58.992
bmi		0	0		147.286	170.56		0	0		91.8595	111.478		0	0		53.6656	62.5034
home_roster		0.121094	0.59375		9.30786	15.562		0.015625	0.21875		18.9889	22.8674		0.946289	1		-6.69119	0.700967
parental_income		0	0		127.998	128.826		1	1		-69.871	-73.4845		0	0		145.702	151.69
parents_married		0	0		90.485	96.469		1	1		-36.5597	-35.1936		0	0		98.517	107.14
parental_education		0	0		97.6072	106.335		1	1		-55.7371	-61.4321		0	0		115.371	128.84
residential_deprivation		0	0		84.4428	86.392		0.999023	1		-19.5524	-24.2544		0	0		86.29	91.3593
mri_runs		0.00390625	0		27.1884	58.3237		0.00683594	0.0078125		23.3885	39.1262		0.0634766	0		15.5236	44.473
sleepy		0.270508	0.046875		7.8959	34.3089		0.139648	0		13.4034	45.1271		0.620117	0.820312		-1.01835	10.3343
nihtbx_total		0	0.21875		26.2372	22.0169		0.0126953	0.554688		17.4983	15.4962		0.000976562	0.382812		22.2758	19.2483
nihtbx_cryst		0	0.0625		28.1696	27.5875		0.0371094	0.617188		13.6824	15.2243		0	0.0625		29.6214	28.8678
nihtbx_fluid		0.0117188	0.601562		15.9938	15.5745		0.0996094	0.96875		9.36582	7.69074		0.0136719	0.679688		14.9596	14.3283
nihtbx_picvocab		0.0390625	0.820312		13.1258	11.6846		0.709961	1		-0.998666	1.37121		0.0126953	0.515625		18.708	16.7739
nihtbx_flanker		0.0683594	0.6875		10.6869	15.1113		0.149414	0.851562		8.00167	11.5751		0.106445	0.703125		9.34373	14.245
nihtbx_list		0.81543	1		-1.77716	-1.35283		0.969727	1		-5.36879	-5.94636		0.745117	1		-0.522119	0.74051
nihtbx_cardsort		0.327148	1		4.73536	2.55108		0.354492	0.992188		4.24658	2.67853		0.341797	1		4.56845	0.935718
nihtbx_pattern		0.00195312	0.53125		18.3236	16.7049		0.00292969	0.375		18.4535	19.1691		0.0234375	0.960938		13.2121	8.50115
nihtbx_picture		0.00292969	0.84375		18.8937	11.5381		0.00195312	0.8125		20.0766	11.8113		0.0556641	0.9375		12.039	7.43155
nihtbx_reading		0	0.015625		37.1043	35.8767		0	0.03125		33.1298	30.7261		0	0.0625		30.1077	29.3053
wiscv_matrix		0	0		45.8186	52.4188		0.898438	1		-6.84195	-3.4423		0	0		54.9943	60.9131
cbcl_internal		0.321289	1		4.61232	-1.28046		0.136719	0.992188		8.33222	3.9331		0.796875	1		-1.66564	-9.30717
cbcl_external		0.0859375	0.953125		9.71631	9.00229		0.0966797	0.929688		8.70233	9.74433		0.25293	1		6.05749	4.35818
cbcl_total		0.0126953	0.898438		14.844	11.0315		0	0.367188		21.9747	19.3718		0.537109	1		1.97964	-2.83403
cbcl_anxdep		0.160156	0.914062		8.20283	8.14025		0.0576172	0.726562		11.5182	13.1889		0.435547	1		2.83351	0.730125
cbcl_withdep		0.000976562	0.289062		25.1581	21.4187		0.000976562	0.078125		29.8465	28.3007		0.119141	0.960938		9.25085	5.50366
cbcl_somatic		0.975586	1		-7.08655	-10.3633		0.874023	1		-2.97259	-4.27715		0.999023	1		-9.89024	-15.3986
cbcl_social		0.0976562	0.40625		10.9862	18.2352		0.0214844	0.15625		17.1104	25.1538		0.44043	0.914062		2.93622	8.0428
cbcl_thought		0.201172	0.6875		6.61062	14.5708		0.0419922	0.382812		12.8975	19.4942		0.738281	0.984375		-0.857828	6.00489
cbcl_attention		0.759766	0.65625		-0.994646	14.8905		0.384766	0.59375		3.88487	15.8229		0.974609	0.875		-6.97649	9.75787
cbcl_rulebreak		0	0.0234375		25.925	30.9338		0.0595703	0.59375		11.6448	15.9451		0.000976562	0.0078125		29.0258	33.6413
cbcl_aggressive		0.113281	0.90625		9.63734	10.0378		0.115234	0.851562		8.80834	11.4884		0.166992	0.96875		7.77347	6.50774
pps_yes_num		0.000976562	0.132812		19.648	24.7552		0.000976562	0.03125		34.7794	38.9413		0.993164	1		-18.1309	-12.8419
pps_severity		0.150391	0.375		8.48652	18.898		0.0351562	0.132812		19.4794	26.8849		0.972656	0.992188		-12.9225	-4.16716
bis		0.509766	1		2.22594	-0.712417		0.19043	1		6.76678	5.11354		0.904297	1		-3.57243	-6.54793
bas_rr		0.861328	1		-2.67638	-3.38608		0.875977	1		-3.14794	-3.3403		0.791016	1		-1.72098	-3.47864
bas_drive		0.0195312	0.554688		15.1857	16.8626		0.681641	1		-0.885116	-3.93685		0.00878906	0.0546875		21.613	27.4293
bas_fs		0.0419922	0.84375		11.6171	11.2547		0.0673828	0.914062		10.2205	9.96374		0.046875	0.859375		11.5886	10.8187
upps_perserverance		0.205078	0.984375		7.44917	5.08327		0.0507812	0.945312		11.4232	7.40259		0.635742	1		0.393529	2.02558
upps_planning		0.667969	0.992188		0.312359	5.92789		0.321289	0.898438		4.47083	9.5865		0.955078	1		-5.33958	0.90643
upps_seeking		0.24707	1		5.76239	-2.68826		0.224609	1		6.00503	0.287883		0.517578	1		1.98923	-6.98885
upps_pos_urgency		0.380859	0.898438		4.10692	9.82274		0.775391	0.921875		-2.70325	7.2436		0.321289	0.984375		5.1107	5.20486
upps_neg_urgency		0.0527344	0.976562		11.656	7.63565		0.00976562	0.742188		17.4311	14.5853		0.740234	1		-0.682657	-5.375
