# Supplementary material for: Motion impact score for detecting spurious brain-behavior associations
Source: Nat Commun. 2025 Sep 29;16:8614. doi: 10.1038/s41467-025-63661-2 (PMC12479937; doi:10.1038/s41467-025-63661-2)
Supplement: Supplementary file 8 — Supplementary Data 6 [file 41467_2025_63661_MOESM8_ESM.xlsx]

## Sheet: Table no censoring
Variable	Correlation w/FD		SHAMAN p-Value			Shaman Motion Score
	Pearson	Spearman	Impact	Over	Under	Impact	Over	Under
Age_in_Yrs	0.115916	0.101734	0.101562	0.101562	0.101562	51.4698	47.4686	48.3702
Height	-0.00416559	-0.0255047	0.0234375	0.1875	0.0078125	91.7454	33.1526	81.0734
Weight	0.501041	0.466267	0.0546875	0.0078125	0.578125	73.2527	91.6351	10.016
BMI	0.623492	0.611847	0	0	0.015625	386.826	416.401	86.3967
Handedness	-0.0312172	0.00691577	0.46875	0.5625	0.367188	15.2289	9.52219	19.9939
SSAGA_Income	-0.0588623	-0.0737027	0.585938	0.570312	0.648438	8.23932	9.83899	3.92127
SSAGA_Educ	-0.214806	-0.170579	0.390625	0.4375	0.421875	15.7876	14.8005	14.039
Hematocrit_1	0.00659099	0.000508801	0.0546875	0.0625	0.09375	64.242	56.7239	48.0641
ThyroidHormone	-0.0570618	-0.0773929	0.90625	0.890625	0.914062	-18.2535	-17.3398	-19.0753
HbA1C	0.189906	0.154104	0.4375	0.414062	0.476562	12.2978	14.4208	10.1001
MMSE_Score	-0.0663612	-0.029489	0.84375	0.84375	0.828125	-9.42946	-9.46332	-8.04252
PSQI_Score	0.145001	0.0947253	0.820312	0.8125	0.828125	-4.75315	-3.28397	-4.97334
PicSeq_AgeAdj	-0.0963623	-0.0805629	0.914062	0.9375	0.914062	-13.0056	-13.3816	-10.6702
CardSort_AgeAdj	-0.133079	-0.150154	0.0546875	0.0546875	0.0546875	67.2022	64.3646	63.6572
Flanker_AgeAdj	-0.0445691	-0.100528	0.984375	0.984375	0.992188	-28.1061	-23.3638	-28.0378
PMAT24_A_CR	-0.161036	-0.176195	0.992188	0.984375	1	-23.2449	-17.1387	-26.5978
PMAT24_A_RTCR	-0.0554052	-0.0722779	0.664062	0.695312	0.648438	2.44944	1.38161	3.85369
ReadEng_AgeAdj	-0.16492	-0.184522	0.414062	0.898438	0.210938	17.7562	-13.6242	36.4095
PicVocab_AgeAdj	-0.163571	-0.180297	1	1	1	-33.7173	-26.7925	-25.429
ProcSpeed_AgeAdj	-0.0390765	-0.0564958	0.867188	0.882812	0.898438	-7.07826	-7.51896	-7.86204
DDisc_AUC_200	-0.135924	-0.15614	0.921875	0.945312	0.921875	-15.4254	-16.9775	-11.5039
DDisc_AUC_40K	-0.153627	-0.159127	0.96875	1	0.96875	-16.2855	-15.4198	-12.9568
VSPLOT_TC	-0.11046	-0.137859	0.132812	0.171875	0.148438	40.9275	34.4237	38.2911
VSPLOT_CRTE	-0.0467039	-0.0278138	0.148438	0.15625	0.15625	40.9218	38.6165	38.882
IWRD_TOT	-0.101022	-0.0663341	1	1	1	-46.2746	-41.1053	-33.2083
IWRD_RTC	0.0346863	-0.000766377	1	1	1	-64.4461	-61.8224	-64.1343
ListSort_AgeAdj	-0.0547613	-0.0943265	1	1	1	-28.7991	-28.188	-27.6489
CogFluidComp_AgeAdj	-0.113082	-0.131277	1	1	1	-24.994	-23.4446	-24.991
CogTotalComp_AgeAdj	-0.17822	-0.209722	1	1	0.992188	-33.2045	-36.3259	-21.0294
CogCrystalComp_AgeAdj	-0.181019	-0.199498	0.789062	0.984375	0.507812	-5.88435	-23.9522	11.8294
ER40_CR	-0.0964506	-0.0817282	0.679688	0.703125	0.703125	3.34019	1.57877	1.60254
ER40_CRT	0.0478118	0.078026	0.875	0.859375	0.929688	-16.811	-11.4972	-19.3456
AngAffect_Unadj	0.0801375	0.0178678	0.0078125	0.0078125	0.0078125	127.471	122.782	125.384
AngHostil_Unadj	0.070519	0.0501171	0.0078125	0.015625	0.0078125	79.5088	69.6625	81.0291
AngAggr_Unadj	0.114302	0.0958905	0.0078125	0.0078125	0.0078125	114.736	109.186	98.0225
FearAffect_Unadj	0.0212611	-0.0166659	0.09375	0.109375	0.0859375	55.1818	51.0986	53.5947
FearSomat_Unadj	0.081762	0.0489485	0.640625	0.65625	0.632812	1.34224	1.70647	1.93628
Sadness_Unadj	0.00929426	-0.0281661	0.0078125	0.0078125	0.0078125	96.1531	90.018	93.3631
LifeSatisf_Unadj	-0.0484784	-0.0152582	0.0625	0.0703125	0.0390625	66.2996	60.168	67.8577
MeanPurp_Unadj	0.0340631	0.085452	0.0078125	0.0078125	0.0078125	126.893	120.277	121.517
PosAffect_Unadj	-0.00378513	0.0304366	0.0390625	0.0390625	0.0390625	77.1563	74.9002	73.5911
Friendship_Unadj	-0.0187546	0.0183991	0.960938	0.929688	0.960938	-14.9307	-13.1339	-14.2195
Loneliness_Unadj	-0.0457489	-0.0338053	0.101562	0.101562	0.109375	52.9926	52.0873	47.2223
PercHostil_Unadj	0.0803381	0.0812322	0.132812	0.140625	0.125	46.6745	42.7254	47.8044
PercReject_Unadj	0.0482172	0.0309102	0.195312	0.1875	0.179688	39.8818	38.3629	39.0853
EmotSupp_Unadj	-0.0612121	-0.0133898	0.835938	0.789062	0.851562	-6.14313	-3.00445	-6.10093
InstruSupp_Unadj	-0.019907	-0.0239509	1	1	1	-30.6559	-30.4707	-28.8795
PercStress_Unadj	0.0414853	0.0133871	0.429688	0.453125	0.4375	18.6362	17.4299	18.2188
SelfEff_Unadj	0.061883	0.0677505	0.953125	0.953125	0.960938	-19.8695	-19.0413	-20.3147
Dexterity_AgeAdj	-0.102279	-0.113285	0.882812	0.945312	0.859375	-8.94639	-9.39366	-5.18197
Strength_AgeAdj	0.0988551	0.0689579	0.0078125	0.171875	0	124.937	35.1273	108.561
NEOFAC_A	-0.161313	-0.112215	0.0078125	0	0	89.6148	84.275	85.8059
NEOFAC_O	-0.117445	-0.14584	0.71875	0.9375	0.554688	0.260079	-13.9291	11.2659
NEOFAC_C	-0.0439844	-0.0120851	0.273438	0.578125	0.179688	30.2589	8.06928	43.0282
NEOFAC_N	0.0128738	-0.00566111	0.28125	0.304688	0.375	25.863	24.1089	18.9808
NEOFAC_E	0.0373694	0.0189394	0.976562	0.976562	0.976562	-19.6383	-18.5538	-19.3835
Noise_Comp	0.0902909	0.111266	1	1	1	-34.296	-30.2149	-34.005
Odor_AgeAdj	-0.0102699	0.00443046	0.671875	0.59375	0.78125	1.44279	6.37396	-6.02425
Taste_AgeAdj	0.0165539	0.0313807	0.953125	0.953125	0.976562	-21.186	-18.0498	-22.9577
ASR_Anxd_Pct	-0.0331223	-0.0472841	0.140625	0.179688	0.117188	53.5526	44.8663	55.8475
ASR_Witd_T	0.00385737	-0.0210631	0.210938	0.25	0.203125	34.0423	28.0162	36.5087
ASR_Soma_T	0.105541	0.0552458	1	1	1	-39.7061	-37.8222	-35.3473
ASR_Thot_T	0.0449127	0.00531913	0.132812	0.117188	0.148438	55.5535	54.299	49.8608
ASR_Attn_T	0.0635196	0.0471436	0.359375	0.5625	0.296875	20.8822	8.37968	27.258
ASR_Aggr_T	0.160049	0.0855192	0.203125	0.273438	0.195312	34.1812	27.6721	36.1754
ASR_Rule_T	0.127147	0.167499	0.078125	0.09375	0.0625	76.5205	64.16	78.7181
ASR_Intr_T	0.159609	0.112487	0.710938	0.6875	0.679688	2.21688	2.53804	5.04245
ASR_Intn_T	0.0210016	-0.0169727	0.203125	0.25	0.132812	40.9646	33.59	44.1966
ASR_Extn_T	0.184851	0.146446	0.148438	0.414062	0.0859375	41.289	15.9668	51.9217
ASR_Totp_T	0.0962346	0.0487454	0.101562	0.257812	0.0625	51.3125	28.2386	58.0449
DSM_Depr_T	0.0180474	0.0048329	0.734375	0.835938	0.710938	-1.82051	-6.32546	1.65471
DSM_Anxi_T	0.0282459	-0.00468196	0.367188	0.398438	0.351562	22.6154	19.6206	24.5571
DSM_Somp_T	0.110451	0.0720233	0.992188	0.992188	0.992188	-28.5191	-26.8184	-25.4026
DSM_Avoid_T	-0.0623777	-0.115685	0.492188	0.578125	0.4375	7.66742	3.19349	11.3075
DSM_Adh_T	0.103521	0.0714837	0.539062	0.71875	0.4375	6.93732	-2.98876	13.0934
DSM_Antis_T	0.172124	0.179718	0.148438	0.195312	0.140625	50.3278	43.2359	52.1166
