# Supplementary material for: Motion impact score for detecting spurious brain-behavior associations
Source: Nat Commun. 2025 Sep 29;16:8614. doi: 10.1038/s41467-025-63661-2 (PMC12479937; doi:10.1038/s41467-025-63661-2)
Supplement: Supplementary file 9 — Supplementary Data 7 [file 41467_2025_63661_MOESM9_ESM.xlsx]

## Sheet: Table no censoring
Variable	SHAMAN p-Value
	No Censoring			FD < 0.3 mm			FD < 0.2 mm			FD < 0.1 mm
	Impact	Over	Under	Impact	Over	Under	Impact	Over	Under	Impact	Over	Under
Age_in_Yrs	0.101562	0.101562	0.101562	0.0078125	0.0078125	0.0078125	0	0	0	0.6875	0.804688	0.648438
Height	0.0234375	0.1875	0.0078125	0.375	0.859375	0.179688	0.9375	0.984375	0.742188	0.765625	1	0.414062
Weight	0.0546875	0.0078125	0.578125	1	1	1	0.734375	1	0.289062	0.5	0.976562	0.289062
BMI	0	0	0.015625	1	0.898438	1	0.945312	1	0.632812	0.445312	0.992188	0.234375
Handedness	0.46875	0.5625	0.367188	0.898438	0.914062	0.835938	0.859375	0.84375	0.867188	0.84375	0.867188	0.789062
SSAGA_Income	0.585938	0.570312	0.648438	0.664062	0.65625	0.6875	0.242188	0.257812	0.226562	0.742188	0.773438	0.703125
SSAGA_Educ	0.390625	0.4375	0.421875	0.570312	0.875	0.460938	0.859375	0.945312	0.625	0.984375	0.992188	0.976562
Hematocrit_1	0.0546875	0.0625	0.09375	0.609375	0.648438	0.609375	0.78125	0.796875	0.835938	0.398438	0.414062	0.390625
ThyroidHormone	0.90625	0.890625	0.914062	0.695312	0.695312	0.71875	0.335938	0.328125	0.351562	0.78125	0.773438	0.796875
HbA1C	0.4375	0.414062	0.476562	1	1	1	1	1	1	0.78125	0.789062	0.773438
MMSE_Score	0.84375	0.84375	0.828125	0.984375	0.984375	0.976562	0.976562	0.96875	0.976562	0.820312	0.84375	0.828125
PSQI_Score	0.820312	0.8125	0.828125	1	1	1	1	1	1	0.859375	0.851562	0.875
PicSeq_AgeAdj	0.914062	0.9375	0.914062	0.765625	0.851562	0.726562	0.953125	0.992188	0.929688	0.914062	0.976562	0.875
CardSort_AgeAdj	0.0546875	0.0546875	0.0546875	0.109375	0.117188	0.101562	0.078125	0.0859375	0.0546875	0.0390625	0.046875	0.0390625
Flanker_AgeAdj	0.984375	0.984375	0.992188	1	1	1	0.992188	0.984375	0.992188	0.148438	0.164062	0.140625
PMAT24_A_CR	0.992188	0.984375	1	1	1	1	1	1	1	0.976562	0.992188	0.96875
PMAT24_A_RTCR	0.664062	0.695312	0.648438	0.390625	0.476562	0.359375	0.15625	0.25	0.132812	0.507812	0.492188	0.53125
ReadEng_AgeAdj	0.414062	0.898438	0.210938	0.890625	1	0.390625	1	1	0.90625	1	1	0.867188
PicVocab_AgeAdj	1	1	1	1	1	1	0.875	0.46875	1	1	0.992188	1
ProcSpeed_AgeAdj	0.867188	0.882812	0.898438	0.25	0.265625	0.28125	0.195312	0.203125	0.210938	1	0.984375	1
DDisc_AUC_200	0.921875	0.945312	0.921875	0.882812	0.960938	0.828125	0.21875	0.257812	0.195312	0.1875	0.21875	0.179688
DDisc_AUC_40K	0.96875	1	0.96875	1	1	1	0.921875	0.953125	0.929688	0.570312	0.609375	0.59375
VSPLOT_TC	0.132812	0.171875	0.148438	0.460938	0.421875	0.515625	0.632812	0.46875	0.882812	0.984375	0.992188	0.96875
VSPLOT_CRTE	0.148438	0.15625	0.15625	0.140625	0.140625	0.132812	0.257812	0.304688	0.273438	0.25	0.25	0.242188
IWRD_TOT	1	1	1	1	1	1	1	1	0.992188	1	0.953125	1
IWRD_RTC	1	1	1	1	1	1	0.804688	0.828125	0.804688	0.929688	0.921875	0.945312
ListSort_AgeAdj	1	1	1	1	1	1	1	1	1	0.796875	0.789062	0.820312
CogFluidComp_AgeAdj	1	1	1	1	1	1	0.992188	1	0.976562	0.664062	0.65625	0.664062
CogTotalComp_AgeAdj	1	1	0.992188	1	1	1	1	1	1	0.976562	0.898438	0.984375
CogCrystalComp_AgeAdj	0.789062	0.984375	0.507812	1	1	0.921875	1	1	1	1	1	1
ER40_CR	0.679688	0.703125	0.703125	0.984375	0.984375	0.984375	1	1	1	0.984375	0.976562	0.992188
ER40_CRT	0.875	0.859375	0.929688	0.507812	0.484375	0.59375	0.132812	0.117188	0.15625	0.171875	0.140625	0.195312
AngAffect_Unadj	0.0078125	0.0078125	0.0078125	0.117188	0.125	0.0859375	0.546875	0.570312	0.515625	0.992188	1	0.992188
AngHostil_Unadj	0.0078125	0.015625	0.0078125	0.28125	0.414062	0.242188	0.210938	0.28125	0.171875	0.148438	0.148438	0.148438
AngAggr_Unadj	0.0078125	0.0078125	0.0078125	0.0234375	0.015625	0.046875	0.0703125	0.046875	0.078125	0.851562	0.859375	0.851562
FearAffect_Unadj	0.09375	0.109375	0.0859375	0.960938	0.960938	0.960938	1	1	1	0.398438	0.453125	0.359375
FearSomat_Unadj	0.640625	0.65625	0.632812	0.984375	0.984375	0.992188	0.703125	0.726562	0.679688	0.65625	0.6875	0.640625
Sadness_Unadj	0.0078125	0.0078125	0.0078125	0.109375	0.132812	0.109375	0.429688	0.507812	0.375	0.492188	0.523438	0.46875
LifeSatisf_Unadj	0.0625	0.0703125	0.0390625	0.953125	0.96875	0.929688	0.867188	0.9375	0.835938	0.28125	0.296875	0.273438
MeanPurp_Unadj	0.0078125	0.0078125	0.0078125	0.0546875	0.09375	0.0546875	0.679688	0.726562	0.65625	0.476562	0.515625	0.46875
PosAffect_Unadj	0.0390625	0.0390625	0.0390625	0.179688	0.21875	0.195312	0.820312	0.875	0.804688	0.773438	0.757812	0.835938
Friendship_Unadj	0.960938	0.929688	0.960938	1	1	1	1	1	1	0.875	0.875	0.867188
Loneliness_Unadj	0.101562	0.101562	0.109375	0.515625	0.484375	0.601562	1	1	1	0.359375	0.40625	0.359375
PercHostil_Unadj	0.132812	0.140625	0.125	0.101562	0.117188	0.0859375	0.21875	0.265625	0.210938	0.0625	0.109375	0.0546875
PercReject_Unadj	0.195312	0.1875	0.179688	0.1875	0.226562	0.1875	0.132812	0.148438	0.117188	0.078125	0.0859375	0.0703125
EmotSupp_Unadj	0.835938	0.789062	0.851562	0.992188	0.976562	0.992188	1	1	1	0.476562	0.4375	0.476562
InstruSupp_Unadj	1	1	1	1	1	1	1	1	1	0.21875	0.21875	0.226562
PercStress_Unadj	0.429688	0.453125	0.4375	0.570312	0.585938	0.570312	0.992188	1	0.992188	0.859375	0.851562	0.867188
SelfEff_Unadj	0.953125	0.953125	0.960938	1	1	1	0.992188	0.992188	0.992188	0.9375	0.929688	0.9375
Dexterity_AgeAdj	0.882812	0.945312	0.859375	0.992188	0.984375	0.992188	1	1	1	0.773438	0.789062	0.742188
Strength_AgeAdj	0.0078125	0.171875	0	0	0.390625	0	0.21875	0.804688	0.195312	0.898438	1	0.453125
NEOFAC_A	0.0078125	0	0	0.40625	0.414062	0.367188	1	1	1	1	1	1
NEOFAC_O	0.71875	0.9375	0.554688	0.726562	0.96875	0.554688	0.898438	0.96875	0.671875	0.835938	0.828125	0.804688
NEOFAC_C	0.273438	0.578125	0.179688	0.0546875	0.210938	0.0234375	0.484375	0.867188	0.289062	0.828125	0.945312	0.6875
NEOFAC_N	0.28125	0.304688	0.375	0.398438	0.414062	0.523438	0.820312	0.882812	0.835938	0.859375	0.84375	0.882812
NEOFAC_E	0.976562	0.976562	0.976562	0.804688	0.78125	0.859375	0.945312	0.921875	0.96875	1	1	1
Noise_Comp	1	1	1	0.953125	0.953125	0.96875	0.53125	0.554688	0.710938	0.742188	0.820312	0.726562
Odor_AgeAdj	0.671875	0.59375	0.78125	1	0.992188	1	0.960938	0.960938	0.992188	0.578125	0.59375	0.5
Taste_AgeAdj	0.953125	0.953125	0.976562	1	1	1	0.898438	0.929688	0.898438	0.59375	0.640625	0.546875
ASR_Anxd_Pct	0.140625	0.179688	0.117188	0.492188	0.5	0.453125	0.265625	0.257812	0.289062	0.265625	0.234375	0.328125
ASR_Witd_T	0.210938	0.25	0.203125	0.734375	0.796875	0.695312	0.992188	0.984375	0.984375	0.820312	0.835938	0.8125
ASR_Soma_T	1	1	1	1	1	1	1	1	0.992188	1	1	0.992188
ASR_Thot_T	0.132812	0.117188	0.148438	0.515625	0.5	0.546875	0.640625	0.679688	0.59375	0.601562	0.632812	0.59375
ASR_Attn_T	0.359375	0.5625	0.296875	0.257812	0.429688	0.203125	0.546875	0.6875	0.445312	0.960938	0.953125	0.984375
ASR_Aggr_T	0.203125	0.273438	0.195312	0.9375	0.960938	0.90625	0.882812	0.929688	0.84375	0.671875	0.710938	0.671875
ASR_Rule_T	0.078125	0.09375	0.0625	0.0234375	0.0546875	0.0234375	0.101562	0.109375	0.101562	0.820312	0.914062	0.734375
ASR_Intr_T	0.710938	0.6875	0.679688	0.992188	0.992188	0.992188	1	1	1	0.820312	0.75	0.90625
ASR_Intn_T	0.203125	0.25	0.132812	0.695312	0.734375	0.664062	0.585938	0.515625	0.546875	0.515625	0.570312	0.476562
ASR_Extn_T	0.148438	0.414062	0.0859375	0.15625	0.367188	0.117188	0.265625	0.4375	0.195312	0.898438	0.976562	0.757812
ASR_Totp_T	0.101562	0.257812	0.0625	0.3125	0.523438	0.257812	0.578125	0.75	0.507812	0.703125	0.75	0.671875
DSM_Depr_T	0.734375	0.835938	0.710938	0.953125	0.984375	0.929688	0.914062	0.929688	0.914062	0.757812	0.734375	0.796875
DSM_Anxi_T	0.367188	0.398438	0.351562	1	1	1	0.96875	0.96875	0.945312	0.835938	0.851562	0.828125
DSM_Somp_T	0.992188	0.992188	0.992188	1	1	1	0.96875	1	0.976562	0.992188	1	0.992188
DSM_Avoid_T	0.492188	0.578125	0.4375	0.976562	0.960938	0.960938	0.53125	0.453125	0.65625	0.179688	0.195312	0.226562
DSM_Adh_T	0.539062	0.71875	0.4375	0.9375	0.976562	0.890625	0.976562	1	0.96875	1	1	1
DSM_Antis_T	0.148438	0.195312	0.140625	0.257812	0.328125	0.21875	0.171875	0.257812	0.132812	0.5625	0.664062	0.539062
