# Supplementary material for: Motion impact score for detecting spurious brain-behavior associations
Source: Nat Commun. 2025 Sep 29;16:8614. doi: 10.1038/s41467-025-63661-2 (PMC12479937; doi:10.1038/s41467-025-63661-2)
Supplement: Supplementary file 10 — Supplementary Data 8 [file 41467_2025_63661_MOESM10_ESM.xlsx]

## Sheet: Table no censoring
Variable	SHAMAN Motion Score
	No Censoring			FD < 0.3 mm			FD < 0.2 mm			FD < 0.1 mm
	Impact	Over	Under	Impact	Over	Under	Impact	Over	Under	Impact	Over	Under
Age_in_Yrs	51.4698	47.4686	48.3702	134.633	119.974	126.429	355.279	313.351	338.89	-2.07849	-6.29963	2.24122
Height	91.7454	33.1526	81.0734	20.3878	-2.76955	30.9889	-20.3095	-23.5834	0.929862	-5.67074	-23.2032	16.757
Weight	73.2527	91.6351	10.016	-48.982	-31.792	-27.851	1.11372	-31.6875	26.4776	12.1684	-20.0424	29.145
BMI	386.826	416.401	86.3967	-39.0226	-11.5815	-56.9885	-21.3542	-38.1998	3.26906	11.9102	-29.5774	36.9928
Handedness	15.2289	9.52219	19.9939	-10.2631	-9.97726	-5.81982	-17.5309	-15.2721	-16.5039	-15.709	-14.1564	-12.253
SSAGA_Income	8.23932	9.83899	3.92127	4.92735	5.68523	4.11024	36.0683	33.5154	34.5948	-4.3548	-6.08094	-3.00066
SSAGA_Educ	15.7876	14.8005	14.039	5.36246	-5.08414	14.2066	-11.0348	-21.4775	1.91155	-32.9922	-30.8444	-27.1408
Hematocrit_1	64.242	56.7239	48.0641	6.1903	4.72596	7.40331	-8.21211	-6.5651	-6.95646	23.6573	20.7898	24.2423
ThyroidHormone	-18.2535	-17.3398	-19.0753	-1.24213	-0.772289	-2.53934	31.8592	32.3487	29.1684	-14.8682	-13.2213	-14.988
HbA1C	12.2978	14.4208	10.1001	-81.9334	-77.8813	-79.0591	-107.15	-102.186	-103.399	-22.024	-22.6035	-19.7719
MMSE_Score	-9.42946	-9.46332	-8.04252	-24.9853	-24.7189	-23.286	-20.7559	-20.4144	-18.7755	-15.7307	-16.2638	-14.4823
PSQI_Score	-4.75315	-3.28397	-4.97334	-40.2789	-37.1245	-37.2457	-45.0806	-43.8698	-39.0154	-18.6365	-14.6383	-17.2415
PicSeq_AgeAdj	-13.0056	-13.3816	-10.6702	-5.43032	-9.31842	0.146425	-23.0406	-26.2483	-16.9598	-20.7419	-24.8309	-15.8296
CardSort_AgeAdj	67.2022	64.3646	63.6572	49.5351	47.5729	49.0996	69.8859	67.3821	71.0724	84.5069	79.7263	83.7207
Flanker_AgeAdj	-28.1061	-23.3638	-28.0378	-42.7461	-37.8551	-39.5337	-27.1847	-22.7771	-24.6177	48.764	47.2966	49.8039
PMAT24_A_CR	-23.2449	-17.1387	-26.5978	-38.8294	-31.4307	-38.4583	-40.8124	-32.3352	-40.9827	-35.1869	-34.7494	-29.8715
PMAT24_A_RTCR	2.44944	1.38161	3.85369	16.9382	11.7984	18.9536	41.7863	33.3059	43.471	9.64777	9.82593	7.97871
ReadEng_AgeAdj	17.7562	-13.6242	36.4095	-8.46317	-42.2074	20.2646	-40.2228	-46.3768	-15.219	-35.24	-41.6649	-13.1352
PicVocab_AgeAdj	-33.7173	-26.7925	-25.429	-54.585	-41.4449	-41.9684	-12.6198	11.137	-35.1641	-43.1166	-28.5245	-41.6029
ProcSpeed_AgeAdj	-7.07826	-7.51896	-7.86204	31.886	28.7643	29.2938	38.2345	35.8355	33.7488	-35.9263	-31.111	-37.0888
DDisc_AUC_200	-15.4254	-16.9775	-11.5039	-8.56767	-12.4928	-3.89783	35.2539	28.1952	36.1953	42.8502	34.951	42.4653
DDisc_AUC_40K	-16.2855	-15.4198	-12.9568	-30.7331	-29.4307	-25.4333	-18.7913	-17.4912	-16.7925	3.12662	0.43896	0.775714
VSPLOT_TC	40.9275	34.4237	38.2911	16.4891	18.4618	13.8762	0.404081	13.9133	-10.593	-25.1978	-19.5855	-20.391
VSPLOT_CRTE	40.9218	38.6165	38.882	50.8304	48.133	48.1774	32.8923	30.3062	32.1858	33.0219	32.6401	31.1176
IWRD_TOT	-46.2746	-41.1053	-33.2083	-54.6178	-43.2791	-40.4125	-43.9223	-32.1686	-30.3794	-37.4808	-16.3321	-46.6273
IWRD_RTC	-64.4461	-61.8224	-64.1343	-62.0656	-60.456	-60.51	-11.203	-11.4061	-10.8049	-28.9739	-27.7399	-28.4814
ListSort_AgeAdj	-28.7991	-28.188	-27.6489	-35.2721	-33.7193	-33.6228	-33.481	-31.866	-31.9957	-7.78256	-6.49938	-7.99274
CogFluidComp_AgeAdj	-24.994	-23.4446	-24.991	-38.9121	-37.746	-36.1823	-28.3793	-26.8515	-25.639	-0.654747	0.777343	-0.109917
CogTotalComp_AgeAdj	-33.2045	-36.3259	-21.0294	-54.9506	-55.4581	-37.8587	-40.3223	-33.4823	-33.9363	-23.6652	-13.6531	-21.6175
CogCrystalComp_AgeAdj	-5.88435	-23.9522	11.8294	-37.8345	-47.7322	-11.5304	-48.2767	-30.4497	-39.9024	-48.9173	-40.2871	-31.6115
ER40_CR	3.34019	1.57877	1.60254	-32.5351	-32.3974	-31.855	-51.2477	-48.34	-50.3623	-33.861	-26.9243	-34.2595
ER40_CRT	-16.811	-11.4972	-19.3456	11.885	16.5214	6.19548	59.3993	62.4105	50.7514	53.3884	53.9147	45.4878
AngAffect_Unadj	127.471	122.782	125.384	50.9534	47.5029	53.9934	4.97044	3.67709	8.27162	-31.3524	-33.9435	-26.6557
AngHostil_Unadj	79.5088	69.6625	81.0291	26.8933	18.5936	30.3063	37.1763	28.972	39.4043	53.4437	50.4607	53.1562
AngAggr_Unadj	114.736	109.186	98.0225	88.2852	88.087	76.0022	74.1066	73.1683	67.8277	-8.63703	-7.92337	-7.9294
FearAffect_Unadj	55.1818	51.0986	53.5947	-20.8109	-20.3079	-18.2972	-41.7223	-40.4877	-38.2296	17.1878	12.3438	19.4038
FearSomat_Unadj	1.34224	1.70647	1.93628	-29.1229	-27.8958	-27.715	-1.49546	-2.69126	0.215103	-0.578024	-2.14014	0.115469
Sadness_Unadj	96.1531	90.018	93.3631	54.6775	48.1616	55.6244	19.5897	15.1857	22.4629	11.4553	8.2083	12.7872
LifeSatisf_Unadj	66.2996	60.168	67.8577	-17.6326	-20.3165	-14.2419	-14.8805	-17.5361	-12.0627	29.7529	24.4229	32.2731
MeanPurp_Unadj	126.893	120.277	121.517	58.5337	50.6911	59.6911	1.64591	-4.82226	4.47008	11.7058	10.0985	13.4243
PosAffect_Unadj	77.1563	74.9002	73.5911	37.8649	34.8809	37.4994	-9.03505	-11.584	-6.33139	-12.912	-11.0358	-14.6377
Friendship_Unadj	-14.9307	-13.1339	-14.2195	-40.2933	-35.168	-39.2145	-45.8478	-39.9117	-45.3349	-14.2297	-13.4714	-12.7255
Loneliness_Unadj	52.9926	52.0873	47.2223	11.1166	13.5537	6.88246	-34.1945	-30.097	-33.8987	20.1443	17.2604	19.82
PercHostil_Unadj	46.6745	42.7254	47.8044	49.8018	45.4965	51.7441	32.5888	28.6636	34.268	82.1342	66.909	84.6033
PercReject_Unadj	39.8818	38.3629	39.0853	37.4424	34.5792	39.106	52.863	46.874	55.5937	71.6655	62.1753	75.7357
EmotSupp_Unadj	-6.14313	-3.00445	-6.10093	-27.2584	-22.8397	-27.8826	-51.1401	-46.3452	-49.1281	11.3419	13.3285	9.36516
InstruSupp_Unadj	-30.6559	-30.4707	-28.8795	-45.3841	-44.6789	-43.403	-41.553	-40.3165	-39.7794	37.3586	37.0493	36.6637
PercStress_Unadj	18.6362	17.4299	18.2188	7.37335	5.68302	8.33648	-31.0116	-31.4019	-26.5793	-13.8	-12.7175	-13.6355
SelfEff_Unadj	-19.8695	-19.0413	-20.3147	-41.1151	-39.9016	-40.206	-25.7077	-25.6862	-24.7651	-23.7014	-21.8133	-22.9306
Dexterity_AgeAdj	-8.94639	-9.39366	-5.18197	-27.9036	-24.5403	-22.0788	-41.9283	-34.8885	-38.1023	-6.53973	-6.10599	-1.99231
Strength_AgeAdj	124.937	35.1273	108.561	102.592	22.6786	92.1373	35.483	-1.94867	35.4439	-19.4877	-38.6333	13.4745
NEOFAC_A	89.6148	84.275	85.8059	20.4357	18.1046	22.6323	-49.8903	-46.1373	-43.5893	-42.233	-43.9539	-35.9517
NEOFAC_O	0.260079	-13.9291	11.2659	-2.29243	-16.1653	9.88629	-17.255	-26.2294	-4.21918	-12.7539	-10.4553	-9.57653
NEOFAC_C	30.2589	8.06928	43.0282	72.5609	29.951	88.6458	13.5216	-11.0974	32.065	-13.9356	-21.5351	-0.913384
NEOFAC_N	25.863	24.1089	18.9808	16.4068	16.244	10.1382	-13.0477	-13.8016	-11.9143	-17.4821	-15.5908	-17.4058
NEOFAC_E	-19.6383	-18.5538	-19.3835	-6.20546	-3.58288	-7.93473	-21.0906	-17.7128	-23.3636	-38.4378	-37.1858	-36.347
Noise_Comp	-34.296	-30.2149	-34.005	-13.3504	-13.1757	-12.6442	10.2324	9.67911	3.98498	-5.80053	-10.7601	-3.22689
Odor_AgeAdj	1.44279	6.37396	-6.02425	-25.9868	-21.8365	-27.0462	-24.4746	-21.1989	-26.1684	4.37718	4.4187	8.82967
Taste_AgeAdj	-21.186	-18.0498	-22.9577	-36.3814	-34.2084	-34.8315	-14.4051	-14.9974	-13.1826	6.06458	3.45006	8.55004
ASR_Anxd_Pct	53.5526	44.8663	55.8475	11.7978	11.441	14.3227	29.1016	27.9327	27.4999	37.4895	37.3944	32.7062
ASR_Witd_T	34.0423	28.0162	36.5087	-4.56759	-7.58148	-0.634355	-35.3231	-34.3565	-31.5639	-18.5189	-17.0897	-16.3752
ASR_Soma_T	-39.7061	-37.8222	-35.3473	-65.3563	-60.9488	-59.6381	-41.5892	-42.342	-36.0518	-45.2212	-46.0226	-42.1158
ASR_Thot_T	55.5535	54.299	49.8608	12.1768	12.7243	11.4611	2.46709	-1.5188	5.34119	0.899844	-1.23786	2.59564
ASR_Attn_T	20.8822	8.37968	27.258	33.5934	20.0634	39.5438	6.39642	-0.266394	13.3837	-32.6684	-27.2124	-35.9018
ASR_Aggr_T	34.1812	27.6721	36.1754	-24.7852	-28.828	-20.362	-24.9694	-28.8836	-19.9062	-5.0089	-5.33052	-4.37823
ASR_Rule_T	76.5205	64.16	78.7181	69.4675	58.5017	69.3595	70.562	54.7831	72.136	-11.6601	-17.0168	-5.52732
ASR_Intr_T	2.21688	2.53804	5.04245	-43.2864	-36.53	-41.474	-50.019	-41.4405	-49.0273	-15.7069	-6.55727	-21.9628
ASR_Intn_T	40.9646	33.59	44.1966	0.825185	-0.347007	5.22698	3.66708	4.39836	6.35642	7.31781	4.07456	8.90216
ASR_Extn_T	41.289	15.9668	51.9217	36.9469	20.081	43.0802	29.6459	13.7678	36.015	-21.6957	-23.4368	-8.70911
ASR_Totp_T	51.3125	28.2386	58.0449	25.8264	12.9671	31.878	4.47979	-3.46797	12.2913	-6.40581	-9.39879	-1.25946
DSM_Depr_T	-1.82051	-6.32546	1.65471	-24.7987	-26.3516	-20.8776	-23.4301	-23.691	-21.4961	-9.87553	-8.61802	-11.774
DSM_Anxi_T	22.6154	19.6206	24.5571	-45.8191	-44.9035	-41.8531	-28.278	-28.0516	-25.9129	-13.4966	-14.7877	-11.2767
DSM_Somp_T	-28.5191	-26.8184	-25.4026	-52.486	-49.5099	-49.7118	-31.5252	-31.8253	-27.8002	-45.434	-44.7055	-42.9905
DSM_Avoid_T	7.66742	3.19349	11.3075	-23.4024	-20.7533	-21.6028	6.74538	14.3312	-2.24398	60.4932	58.8907	43.4663
DSM_Adh_T	6.93732	-2.98876	13.0934	-23.0429	-26.5674	-16.4601	-29.9726	-32.6922	-22.7873	-48.4836	-47.4057	-45.3944
DSM_Antis_T	50.3278	43.2359	52.1166	34.9263	26.3211	37.7568	45.1259	30.9595	48.8805	1.31874	-1.86289	3.20839
