# Supplementary material for: Motion impact score for detecting spurious brain-behavior associations
Source: Nat Commun. 2025 Sep 29;16:8614. doi: 10.1038/s41467-025-63661-2 (PMC12479937; doi:10.1038/s41467-025-63661-2)
Supplement: Supplementary file 11 — Supplementary Data 9 [file 41467_2025_63661_MOESM11_ESM.xlsx]

## Sheet: Table no censoring
Variable	Correlation w/DVARS		SHAMAN p-Value			Shaman Motion Score
	Pearson	Spearman	Impact	Over	Under	Impact	Over	Under
male	0.0157326	0.0887434	0	0	0.570312	171.105	106.323	15.0749
age_months	-0.0191238	-0.153408	0	0	1	178.069	220.764	-83.8951
height	-0.0172748	-0.0601071	0	0	1	54.0252	65.8401	1.78513
weight	0.00559468	0.0608551	0	0	0.835938	125.693	110.189	9.88285
bmi	0.017008	0.123381	0	0	1	221.088	203.039	-13.3466
home_roster	-0.00771937	-0.0521472	0.0234375	0	0.359375	61.9006	73.9439	18.2244
parental_income	-0.0291145	-0.122716	0	0	0	175.868	59.8228	68.2271
parents_married	-0.00477985	-0.108969	0	0.0625	0.0078125	110.841	37.7269	46.2527
parental_education	-0.034206	-0.118963	0	0	0	158.913	53.7842	67.6101
residential_deprivation	0.000443344	0.0965142	0	0	0.0703125	163.318	96.6739	34.3052
mri_runs	-0.00940245	0.000996381	0	0	1	82.206	100.094	-14.7897
sleepy	-0.0141672	0.0318432	0.125	0.015625	0.976562	24.4041	34.2278	2.59536
nihtbx_total	-0.00996489	-0.127606	0	0	1	141.731	158.069	-4.53834
nihtbx_cryst	0.0016334	-0.0749012	0	0	0	92.7052	86.6103	48.34
nihtbx_fluid	-0.0169059	-0.123862	0	0	1	96.3936	117.776	-18.6491
nihtbx_picvocab	0.00010068	-0.0605148	0	0.0078125	0.0078125	57.3763	43.8753	44.6409
nihtbx_flanker	-0.00611586	-0.0507323	0.484375	0.476562	0.90625	17.6627	17.6321	10.546
nihtbx_list	-0.0142174	-0.0547516	0.804688	0.757812	1	12.5402	13.2352	5.65569
nihtbx_cardsort	-0.00256747	-0.0932733	0	0	1	47.2313	65.072	-9.82045
nihtbx_pattern	-0.00989759	-0.104088	0	0	1	61.6704	81.0891	-9.95024
nihtbx_picture	-0.0205795	-0.0885121	0	0	1	71.8164	88.6243	1.32901
nihtbx_reading	0.00129474	-0.0716165	0	0	0.0078125	95.789	101.178	38.221
wiscv_matrix	-0.0214402	-0.126716	0	0	0.914062	126.999	114.82	4.09638
cbcl_internal	0.0175127	0.00341218	0.429688	0.226562	0.9375	18.2643	21.6033	9.4493
cbcl_external	0.0348444	0.0775901	0	0	0.984375	62.8106	76.7159	3.15195
cbcl_total	0.0318166	0.0848585	0	0	1	93.3523	118.424	-12.1656
cbcl_anxdep	0.0228892	-0.0104926	0.992188	0.984375	1	4.94101	7.48659	1.50636
cbcl_withdep	0.0198882	0.0413549	0	0	0.890625	69.2681	85.9918	5.44003
cbcl_somatic	0.0148376	-0.0233603	1	1	1	-5.71684	-5.87513	-3.59625
cbcl_social	0.0343161	0.0895428	0.0078125	0	1	57.0696	82.7941	-20.8704
cbcl_thought	0.019596	0.050909	0	0	0.984375	50.6782	67.2699	2.30958
cbcl_attention	0.0441627	0.118354	0	0	1	99.5407	134.211	-46.2008
cbcl_rulebreak	0.0333349	0.0984393	0	0.0078125	0.945312	47.4818	56.3441	4.39263
cbcl_aggressive	0.0236559	0.0675657	0	0	1	37.8657	53.1516	-1.67748
pps_yes_num	0.0126434	0.123017	0	0	1	107.73	137.881	-50.7361
pps_severity	0.00744027	0.123203	0	0	1	92.9509	116.106	-32.7771
bis	-0.00545553	0.0166186	1	1	1	-3.00232	2.52103	-9.31853
bas_rr	0.0197763	0.0684634	0.148438	0.015625	1	25.2318	40.0743	-7.45803
bas_drive	0.0118569	0.0791151	0	0	1	60.8293	79.6879	-11.6384
bas_fs	0.011285	0.0635889	0.140625	0	1	22.9344	37.434	-4.70796
upps_perserverance	0.00752054	0.0504411	0	0	1	58.6526	75.9104	1.41915
upps_planning	0.0190468	0.0483145	0	0	1	64.5442	82.6964	4.07246
upps_seeking	0.00928808	0.00455668	0.742188	0.734375	0.921875	13.1738	13.2209	9.52387
upps_pos_urgency	0.0162044	0.0906258	0	0	1	56.9987	83.7833	-34.4053
upps_neg_urgency	0.0169552	0.0771013	0	0	1	57.0415	77.3615	-12.7875
