# Supplementary material for: Motion impact score for detecting spurious brain-behavior associations
Source: Nat Commun. 2025 Sep 29;16:8614. doi: 10.1038/s41467-025-63661-2 (PMC12479937; doi:10.1038/s41467-025-63661-2)
Supplement: Supplementary file 12 — Supplementary Data 10 [file 41467_2025_63661_MOESM12_ESM.xlsx]

## Sheet: Table no censoring
Variable	SHAMAN p-Value
	No Censoring			DVARS < 200			DVARS p > 0.05
	Impact	Over	Under	Impact	Over	Under	Impact	Over	Under
male	0	0	0.570312	0	1	0	0.679688	1	0.601562
age_months	0	0	1	0.992188	1	0.75	0.523438	0.632812	0.820312
height	0	0	1	0.335938	0.171875	0.976562	0.992188	1	0.992188
weight	0	0	0.835938	0	0.109375	0.179688	0	0.171875	0
bmi	0	0	1	0	0.71875	0	0	0	0
home_roster	0.0234375	0	0.359375	0.15625	0.171875	0.265625	0.0390625	0.078125	0.117188
parental_income	0	0	0	0	1	0	0	0.0625	0.0390625
parents_married	0	0.0625	0.0078125	0	1	0	0	0	0.125
parental_education	0	0	0	0.0078125	1	0	0.601562	0.867188	0.570312
residential_deprivation	0	0	0.0703125	0	1	0	0	0	0.0859375
mri_runs	0	0	1	0.09375	0.945312	0.09375	0.015625	0.226562	0.046875
sleepy	0.125	0.015625	0.976562	1	1	1	1	1	1
nihtbx_total	0	0	1	0.875	1	0.15625	1	1	1
nihtbx_cryst	0	0	0	0.265625	1	0.03125	1	1	0.992188
nihtbx_fluid	0	0	1	0.875	1	0.507812	1	1	1
nihtbx_picvocab	0	0.0078125	0.0078125	0.0390625	0.921875	0.015625	1	1	1
nihtbx_flanker	0.484375	0.476562	0.90625	0.65625	0.976562	0.453125	0.171875	0.234375	0.210938
nihtbx_list	0.804688	0.757812	1	1	1	1	1	1	1
nihtbx_cardsort	0	0	1	0.929688	1	0.90625	1	1	1
nihtbx_pattern	0	0	1	0.773438	0.984375	0.453125	1	1	1
nihtbx_picture	0	0	1	1	1	1	0.414062	0.382812	0.5625
nihtbx_reading	0	0	0.0078125	0.976562	1	0.757812	1	1	0.992188
wiscv_matrix	0	0	0.914062	0.960938	1	0.40625	0.117188	0.34375	0.1875
cbcl_internal	0.429688	0.226562	0.9375	0.992188	1	0.992188	0.125	0.179688	0.109375
cbcl_external	0	0	0.984375	1	1	0.953125	0.242188	0.34375	0.21875
cbcl_total	0	0	1	1	1	0.976562	0.03125	0.046875	0.046875
cbcl_anxdep	0.992188	0.984375	1	0.890625	0.929688	0.875	1	1	1
cbcl_withdep	0	0	0.890625	1	1	1	0.984375	0.960938	0.992188
cbcl_somatic	1	1	1	1	1	1	1	1	0.96875
cbcl_social	0.0078125	0	1	1	1	0.984375	0.960938	0.96875	0.96875
cbcl_thought	0	0	0.984375	1	1	0.992188	0.976562	0.992188	0.976562
cbcl_attention	0	0	1	1	1	1	0.335938	0.4375	0.414062
cbcl_rulebreak	0	0.0078125	0.945312	0.984375	1	0.78125	0.992188	1	0.984375
cbcl_aggressive	0	0	1	1	1	1	1	1	1
pps_yes_num	0	0	1	0.960938	0.953125	0.945312	0	0	0.25
pps_severity	0	0	1	1	1	0.820312	0	0	0.117188
bis	1	1	1	1	1	1	1	1	1
bas_rr	0.148438	0.015625	1	0.664062	0.351562	1	1	0.960938	1
bas_drive	0	0	1	1	1	0.710938	0.5	0.46875	0.75
bas_fs	0.140625	0	1	1	1	1	0.726562	0.78125	0.78125
upps_perserverance	0	0	1	0.5625	0.726562	0.570312	0.4375	0.429688	0.484375
upps_planning	0	0	1	0.976562	0.960938	0.984375	0.640625	0.796875	0.617188
upps_seeking	0.742188	0.734375	0.921875	0.976562	0.992188	0.96875	1	1	1
upps_pos_urgency	0	0	1	0.992188	1	0.859375	0.0625	0.09375	0.195312
upps_neg_urgency	0	0	1	0.9375	1	0.890625	0.0078125	0.0078125	0.140625
