# Supplementary material for: Motion impact score for detecting spurious brain-behavior associations
Source: Nat Commun. 2025 Sep 29;16:8614. doi: 10.1038/s41467-025-63661-2 (PMC12479937; doi:10.1038/s41467-025-63661-2)
Supplement: Supplementary file 13 — Supplementary Data 11 [file 41467_2025_63661_MOESM13_ESM.xlsx]

## Sheet: Table no censoring
Variable	SHAMAN Motion Score
	No Censoring			DVARS < 200			DVARS p > 0.05
	Impact	Over	Under	Impact	Over	Under	Impact	Over	Under
male	171.105	106.323	15.0749	64.1831	-12.2819	63.5035	-27.8947	-52.3859	9.68388
age_months	178.069	220.764	-83.8951	4.54946	-4.88641	12.9128	14.5203	14.7658	6.60238
height	54.0252	65.8401	1.78513	19.5884	24.1763	6.15135	-0.183717	-0.502299	1.96699
weight	125.693	110.189	9.88285	53.3846	28.1068	26.0009	92.0142	32.7943	72.0005
bmi	221.088	203.039	-13.3466	64.167	12.9297	47.2336	127.802	61.3305	88.4137
home_roster	61.9006	73.9439	18.2244	24.3347	23.6587	21.7132	111.625	95.5156	91.4535
parental_income	175.868	59.8228	68.2271	53.1013	-36.6802	72.5258	90.6431	34.1548	37.5154
parents_married	110.841	37.7269	46.2527	40.9585	-44.2836	70.9026	118.632	71.8321	42.8825
parental_education	158.913	53.7842	67.6101	40.0844	-45.6795	64.9463	21.8355	-14.8442	19.8725
residential_deprivation	163.318	96.6739	34.3052	52.4793	-7.3128	49.2189	102.504	61.7222	35.2399
mri_runs	82.206	100.094	-14.7897	26.8541	7.13842	31.3279	202.89	155.915	168.625
sleepy	24.4041	34.2278	2.59536	-2.63365	-0.64333	-2.85656	-18.0828	-15.3551	-17.472
nihtbx_total	141.731	158.069	-4.53834	11.0617	-8.3898	24.9699	-67.0561	-55.9115	-52.4393
nihtbx_cryst	92.7052	86.6103	48.34	22.1614	1.0415	30.948	-59.2002	-58.4992	-40.6733
nihtbx_fluid	96.3936	117.776	-18.6491	9.89015	-3.85728	16.9903	-22.1857	-17.1962	-20.6184
nihtbx_picvocab	57.3763	43.8753	44.6409	30.1567	6.01701	38.1417	-62.7562	-63.4716	-42.3137
nihtbx_flanker	17.6627	17.6321	10.546	15.0341	6.77785	17.9014	75.418	68.4207	70.1755
nihtbx_list	12.5402	13.2352	5.65569	-5.20163	-9.8506	-0.0421956	-87.8142	-80.118	-77.0753
nihtbx_cardsort	47.2313	65.072	-9.82045	7.76625	-0.842639	9.36247	-63.082	-51.5764	-57.6811
nihtbx_pattern	61.6704	81.0891	-9.95024	13.393	4.88596	17.5145	-86.8292	-79.2568	-75.076
nihtbx_picture	71.8164	88.6243	1.32901	-5.38462	-7.03821	-1.08854	18.645	20.6658	13.1254
nihtbx_reading	95.789	101.178	38.221	6.04219	-3.4945	13.229	-22.5817	-21.8559	-16.4564
wiscv_matrix	126.999	114.82	4.09638	6.29403	-14.9141	18.4118	97.8759	63.8408	70.6743
cbcl_internal	18.2643	21.6033	9.4493	3.15855	2.88195	4.24713	96.2324	86.4639	91.1204
cbcl_external	62.8106	76.7159	3.15195	0.727598	-6.66612	6.1762	94.8289	78.9969	84.955
cbcl_total	93.3523	118.424	-12.1656	2.66372	-1.0443	6.10182	195.429	173.928	171.843
cbcl_anxdep	4.94101	7.48659	1.50636	9.90395	7.72293	10.728	-45.7211	-42.1441	-41.0939
cbcl_withdep	69.2681	85.9918	5.44003	-0.477767	-5.98038	3.28243	-2.31282	0.501216	-4.70611
cbcl_somatic	-5.71684	-5.87513	-3.59625	-4.79802	-6.89135	-1.73587	-14.6589	-19.0705	-8.21484
cbcl_social	57.0696	82.7941	-20.8704	-2.59446	-10.8682	6.06707	3.44818	4.30182	2.47892
cbcl_thought	50.6782	67.2699	2.30958	-4.59354	-12.7117	4.45888	-3.63359	-3.04524	-3.80504
cbcl_attention	99.5407	134.211	-46.2008	-4.79041	-13.6985	3.26466	22.66	18.9447	20.8761
cbcl_rulebreak	47.4818	56.3441	4.39263	5.38934	-6.19799	12.1122	-15.2606	-13.2255	-10.5546
cbcl_aggressive	37.8657	53.1516	-1.67748	-4.17602	-7.75627	1.4395	-28.0607	-24.5292	-24.1776
pps_yes_num	107.73	137.881	-50.7361	8.41989	3.79232	3.91987	301.481	238.79	193.407
pps_severity	92.9509	116.106	-32.7771	2.17908	-7.02673	9.61543	291.758	237.963	194.991
bis	-3.00232	2.52103	-9.31853	-0.0120689	0.224049	-0.4102	-43.0948	-37.659	-40.7958
bas_rr	25.2318	40.0743	-7.45803	13.9756	20.2897	1.14658	-8.33909	-0.352516	-12.0709
bas_drive	60.8293	79.6879	-11.6384	-0.160712	-13.4591	11.6209	16.302	18.4494	9.09578
bas_fs	22.9344	37.434	-4.70796	-0.237216	-2.28169	2.35656	11.4818	10.3027	11.0553
upps_perserverance	58.6526	75.9104	1.41915	16.7749	14.2096	16.4534	18.3335	18.4359	15.67
upps_planning	64.5442	82.6964	4.07246	7.85001	8.3341	4.76956	9.87579	6.56185	10.5397
upps_seeking	13.1738	13.2209	9.52387	4.49986	3.75263	5.27082	-60.2988	-59.1826	-52.9637
upps_pos_urgency	56.9987	83.7833	-34.4053	5.73104	-3.32185	10.1482	128.863	107.511	102.952
upps_neg_urgency	57.0415	77.3615	-12.7875	8.69236	4.34645	10.2751	148.462	140.072	126.409
