# Supplementary material for: Motion impact score for detecting spurious brain-behavior associations
Source: Nat Commun. 2025 Sep 29;16:8614. doi: 10.1038/s41467-025-63661-2 (PMC12479937; doi:10.1038/s41467-025-63661-2)
Supplement: Supplementary file 14 — Supplementary Data 12 [file 41467_2025_63661_MOESM14_ESM.xlsx]

## Sheet: Table no censoring
Variable	Correlation w/DVARS		SHAMAN p-Value			Shaman Motion Score
	Pearson	Spearman	Impact	Over	Under	Impact	Over	Under
Age_in_Yrs	-0.1885	-0.1786	0.96875	0.96875	0.960938	-23.9971	-23.691	-20.9061
Height	0.3599	0.3612	0.078125	0.375	0.0390625	66.7124	20.4419	65.8097
Weight	0.1098	0.1436	0	0.101562	0.0078125	95.0221	47.9319	66.5606
BMI	-0.1011	-0.055	0.390625	0.351562	0.804688	19.5364	24.5828	0.877276
Handedness	-0.0326	-0.052	0.0390625	0.0390625	0.0390625	103.993	95.6521	99.5851
SSAGA_Income	0.0454	0.0472	0.328125	0.351562	0.328125	24.013	21.0498	24.0436
SSAGA_Educ	0.0877	0.0532	0.398438	0.734375	0.273438	20.2015	1.64163	29.0085
Hematocrit_1	0.2598	0.2698	0.28125	0.335938	0.28125	29.8472	25.3297	30.2236
ThyroidHormone	0.0247	0.0133	0.0625	0.078125	0.0625	96.9022	89.1141	96.4788
HbA1C	-0.1244	-0.1987	0.015625	0.015625	0.015625	126.725	119.905	123.84
MMSE_Score	0.0082	-0.0106	0.820312	0.820312	0.835938	-11.4073	-10.4267	-11.5741
PSQI_Score	-0.078	-0.0578	0.96875	0.96875	0.976562	-53.4949	-49.7307	-50.0219
PicSeq_AgeAdj	-0.0519	-0.0597	0.109375	0.0859375	0.09375	52.5507	52.4169	49.801
CardSort_AgeAdj	-0.0248	-0.0235	0.976562	0.976562	0.984375	-28.4023	-25.4926	-29.6648
Flanker_AgeAdj	-0.0331	-0.0283	0.875	0.914062	0.867188	-14.0337	-14.5097	-9.25691
PMAT24_A_CR	0.1489	0.1377	0.453125	0.382812	0.5	14.2721	18.0771	8.18135
PMAT24_A_RTCR	0.1118	0.094	0.0859375	0.898438	0.1875	68.9294	-49.7846	61.6775
ReadEng_AgeAdj	0.0902	0.0746	0.75	0.734375	0.71875	-2.15735	-1.70007	1.67551
PicVocab_AgeAdj	0.1326	0.1231	0.234375	0.34375	0.171875	35.1762	23.7263	37.9316
ProcSpeed_AgeAdj	-0.0487	-0.0326	0.226562	0.28125	0.226562	36.7748	31.7631	37.672
DDisc_AUC_200	0.1073	0.087	0.453125	0.4375	0.484375	16.546	17.1669	15.5663
DDisc_AUC_40K	0.1319	0.1316	0.984375	0.976562	1	-29.8898	-24.1029	-30.5494
VSPLOT_TC	0.109	0.0985	0.898438	0.84375	0.898438	-12.1466	-7.66073	-11.1755
VSPLOT_CRTE	-0.0403	-0.0701	0.976562	0.984375	0.96875	-77.5202	-75.462	-71.5866
IWRD_TOT	-0.0531	-0.048	0.726562	0.78125	0.765625	-4.79122	-5.58923	-2.79383
IWRD_RTC	-0.0275	-0.0287	0.148438	0.15625	0.148438	53.7445	52.0105	52.6604
ListSort_AgeAdj	0.0383	0.0415	0.914062	0.921875	0.875	-19.0655	-19.8377	-15.1424
CogFluidComp_AgeAdj	-0.0366	-0.0466	0.703125	0.664062	0.726562	0.856722	4.04479	-0.790482
CogTotalComp_AgeAdj	0.05	0.0351	0.335938	0.320312	0.382812	25.3396	27.109	18.9975
CogCrystalComp_AgeAdj	0.1215	0.0995	0.742188	0.78125	0.679688	-2.3722	-3.16389	2.68058
ER40_CR	-0.0521	-0.0363	0.585938	0.53125	0.6875	8.83956	12.5271	-0.3042
ER40_CRT	0.0251	-0.0277	0.320312	0.328125	0.304688	33.5603	29.378	30.3687
AngAffect_Unadj	0.0372	0.0618	0.3125	0.320312	0.367188	25.2284	25.3108	22.087
AngHostil_Unadj	-0.0104	-0.0145	0.476562	0.4375	0.59375	15.8575	18.012	9.76669
AngAggr_Unadj	0.0305	0.0388	0.171875	0.320312	0.148438	42.7102	24.6788	44.1827
FearAffect_Unadj	-0.0414	-0.0386	0.898438	0.890625	0.914062	-27.3054	-22.8123	-30.1453
FearSomat_Unadj	-0.0281	-0.0319	0.671875	0.765625	0.570312	5.595	-0.313517	10.841
Sadness_Unadj	-0.0523	-0.0463	0.875	0.875	0.882812	-29.4105	-26.8035	-29.1582
LifeSatisf_Unadj	0.0467	0.0404	0.109375	0.117188	0.109375	54.5899	52.8695	53.7638
MeanPurp_Unadj	-0.0186	-0.014	0.921875	0.914062	0.921875	-19.191	-18.5708	-17.7592
PosAffect_Unadj	-0.0087	0.0067	0.328125	0.382812	0.296875	27.7052	24.2376	29.504
Friendship_Unadj	0.0721	0.0447	0.0703125	0.0625	0.101562	65.3892	65.8367	55.3949
Loneliness_Unadj	-0.0241	-0.0363	0.335938	0.335938	0.328125	25.1328	24.5062	25.0397
PercHostil_Unadj	0.0113	0.0153	0.421875	0.445312	0.460938	22.9957	21.4212	20.4515
PercReject_Unadj	-0.0775	-0.0699	0.460938	0.492188	0.445312	12.8882	11.0129	14.0214
EmotSupp_Unadj	0.0673	0.0396	0.0234375	0.015625	0.0234375	109.181	106.076	104.481
InstruSupp_Unadj	0.0325	0.0239	0.390625	0.398438	0.390625	21.1264	20.1631	21.243
PercStress_Unadj	-0.0572	-0.0526	0.0625	0.0703125	0.0546875	61.728	54.6476	63.9253
SelfEff_Unadj	0.0454	0.0541	0.359375	0.421875	0.351562	24.4264	20.1925	25.3839
Dexterity_AgeAdj	-0.1276	-0.1174	0.0703125	0.0390625	0.101562	72.0968	73.7423	56.8612
Strength_AgeAdj	0.3038	0.318	0.765625	0.976562	0.679688	-4.01983	-18.4479	6.28803
NEOFAC_A	-0.0678	-0.0659	0.15625	0.203125	0.164062	45.3668	37.0909	43.328
NEOFAC_O	0.1247	0.0953	0.992188	0.992188	0.992188	-49.8173	-52.1009	-43.3132
NEOFAC_C	-0.0512	-0.0531	0.953125	0.953125	0.984375	-37.2277	-31.3411	-33.3785
NEOFAC_N	-0.0596	-0.0578	1	1	0.992188	-41.6719	-40.2795	-34.3673
NEOFAC_E	0.0853	0.0929	0.15625	0.195312	0.164062	41.1668	39.0143	41.3477
Noise_Comp	-0.0906	-0.1022	0.078125	0.078125	0.09375	65.9405	61.106	58.0811
Odor_AgeAdj	-0.0822	-0.1271	1	1	1	-43.0582	-38.8378	-42.6391
Taste_AgeAdj	-0.0742	-0.0627	0.0625	0.0546875	0.0625	70.9471	68.5293	65.7781
ASR_Anxd_Pct	-0.0007	0.0149	0.9375	0.921875	0.914062	-41.7707	-40.4878	-34.0341
ASR_Witd_T	-0.0193	0.0118	0.101562	0.09375	0.09375	60.7038	57.8901	60.3611
ASR_Soma_T	-0.0906	-0.0225	0.890625	0.882812	0.898438	-20.148	-17.1038	-19.2827
ASR_Thot_T	-0.0223	-0.0535	0.640625	0.695312	0.632812	2.21165	-0.0645125	4.37611
ASR_Attn_T	-0.0097	0.0419	1	0.984375	0.992188	-87.9966	-80.3791	-76.5858
ASR_Aggr_T	-0.0143	-0.0152	0.789062	0.804688	0.789062	-13.2702	-13.0015	-12.3148
ASR_Rule_T	-0.0342	-0.0643	0.976562	0.984375	0.953125	-35.0852	-37.8658	-30.5643
ASR_Intr_T	0.0205	0.0424	0.757812	0.8125	0.765625	-10.2318	-13.5218	-5.57351
ASR_Intn_T	-0.0231	-0.0184	0.84375	0.851562	0.835938	-13.1009	-10.7309	-11.0316
ASR_Extn_T	0.0013	0.0134	0.5	0.648438	0.46875	16.7075	6.96402	17.0519
ASR_Totp_T	-0.0082	0.0016	0.992188	0.992188	0.992188	-41.67	-37.0826	-40.973
DSM_Depr_T	-0.058	-0.0706	0.828125	0.851562	0.828125	-19.3865	-19.7398	-14.6516
DSM_Anxi_T	-0.0204	-0.0238	0.984375	0.992188	0.984375	-86.5001	-82.9078	-79.4116
DSM_Somp_T	-0.0881	-0.0752	0.859375	0.851562	0.875	-14.8422	-12.9918	-12.9992
DSM_Avoid_T	0.0104	0.0557	0.351562	0.382812	0.359375	25.1332	20.9381	24.4693
DSM_Adh_T	0.019	0.0833	1	1	1	-92.3252	-84.9485	-82.8996
DSM_Antis_T	-0.0453	-0.0897	0.984375	0.992188	0.976562	-51.6171	-52.1166	-44.784
