# Supplementary material for: Motion impact score for detecting spurious brain-behavior associations
Source: Nat Commun. 2025 Sep 29;16:8614. doi: 10.1038/s41467-025-63661-2 (PMC12479937; doi:10.1038/s41467-025-63661-2)
Supplement: Supplementary file 15 — Supplementary Data 13 [file 41467_2025_63661_MOESM15_ESM.xlsx]

## Sheet: Table no censoring
Variable	SHAMAN p-Value
	No Censoring			DVARS < 200			DVARS p > 0.05
	Impact	Over	Under	Impact	Over	Under	Impact	Over	Under
Age_in_Yrs	0.96875	0.96875	0.960938	0.882812	0.890625	0.882812	0.828125	0.796875	0.851562
Height	0.078125	0.375	0.0390625	0.0625	0.273438	0.046875	0.304688	0.953125	0.210938
Weight	0	0.101562	0.0078125	0.078125	0.3125	0.148438	0.523438	0.875	0.351562
BMI	0.390625	0.351562	0.804688	0.789062	0.703125	0.914062	0.382812	0.820312	0.15625
Handedness	0.0390625	0.0390625	0.0390625	0.015625	0.0234375	0.015625	0.679688	0.773438	0.578125
SSAGA_Income	0.328125	0.351562	0.328125	0.492188	0.546875	0.5	0.828125	0.8125	0.851562
SSAGA_Educ	0.398438	0.734375	0.273438	0.960938	0.992188	0.96875	0.84375	0.773438	0.859375
Hematocrit_1	0.28125	0.335938	0.28125	0.226562	0.242188	0.234375	0.953125	0.929688	0.96875
ThyroidHormone	0.0625	0.078125	0.0625	0.0390625	0.0546875	0.0390625	0.859375	0.875	0.851562
HbA1C	0.015625	0.015625	0.015625	0	0	0	0.632812	0.632812	0.679688
MMSE_Score	0.820312	0.820312	0.835938	0.734375	0.71875	0.75	0.148438	0.1875	0.15625
PSQI_Score	0.96875	0.96875	0.976562	0.984375	0.96875	0.984375	0.984375	0.976562	0.984375
PicSeq_AgeAdj	0.109375	0.0859375	0.09375	0.3125	0.289062	0.320312	0.492188	0.375	0.617188
CardSort_AgeAdj	0.976562	0.976562	0.984375	0.929688	0.898438	0.953125	0.53125	0.601562	0.515625
Flanker_AgeAdj	0.875	0.914062	0.867188	0.921875	0.9375	0.890625	0.5	0.609375	0.421875
PMAT24_A_CR	0.453125	0.382812	0.5	0.515625	0.460938	0.679688	0.429688	0.570312	0.390625
PMAT24_A_RTCR	0.0859375	0.898438	0.1875	0.03125	0.984375	0.0625	0.265625	0.34375	0.195312
ReadEng_AgeAdj	0.75	0.734375	0.71875	0.914062	0.796875	0.921875	0.835938	0.960938	0.554688
PicVocab_AgeAdj	0.234375	0.34375	0.171875	0.84375	0.890625	0.828125	0.984375	0.992188	0.890625
ProcSpeed_AgeAdj	0.226562	0.28125	0.226562	0.21875	0.257812	0.195312	0.984375	1	0.984375
DDisc_AUC_200	0.453125	0.4375	0.484375	0.6875	0.625	0.710938	0.210938	0.179688	0.289062
DDisc_AUC_40K	0.984375	0.976562	1	1	0.992188	1	0.117188	0.125	0.140625
VSPLOT_TC	0.898438	0.84375	0.898438	0.914062	0.890625	0.9375	0.890625	0.90625	0.90625
VSPLOT_CRTE	0.976562	0.984375	0.96875	0.960938	0.96875	0.960938	0.3125	0.320312	0.320312
IWRD_TOT	0.726562	0.78125	0.765625	0.46875	0.484375	0.523438	0.929688	0.9375	0.851562
IWRD_RTC	0.148438	0.15625	0.148438	0.0859375	0.101562	0.078125	0.921875	0.929688	0.929688
ListSort_AgeAdj	0.914062	0.921875	0.875	0.851562	0.890625	0.84375	0.625	0.648438	0.6875
CogFluidComp_AgeAdj	0.703125	0.664062	0.726562	0.789062	0.726562	0.789062	0.757812	0.726562	0.789062
CogTotalComp_AgeAdj	0.335938	0.320312	0.382812	0.632812	0.546875	0.765625	0.585938	0.828125	0.523438
CogCrystalComp_AgeAdj	0.742188	0.78125	0.679688	0.945312	0.890625	0.953125	0.921875	1	0.679688
ER40_CR	0.585938	0.53125	0.6875	0.6875	0.648438	0.78125	0.9375	0.945312	0.945312
ER40_CRT	0.320312	0.328125	0.304688	0.25	0.265625	0.273438	0.960938	0.9375	0.953125
AngAffect_Unadj	0.3125	0.320312	0.367188	0.875	0.882812	0.890625	0.445312	0.460938	0.429688
AngHostil_Unadj	0.476562	0.4375	0.59375	0.5	0.484375	0.570312	0.9375	0.953125	0.9375
AngAggr_Unadj	0.171875	0.320312	0.148438	0.632812	0.789062	0.648438	0.984375	1	0.976562
FearAffect_Unadj	0.898438	0.890625	0.914062	0.96875	0.960938	0.96875	0.742188	0.726562	0.757812
FearSomat_Unadj	0.671875	0.765625	0.570312	0.71875	0.796875	0.671875	0.820312	0.875	0.742188
Sadness_Unadj	0.875	0.875	0.882812	0.953125	0.953125	0.960938	0.351562	0.34375	0.382812
LifeSatisf_Unadj	0.109375	0.117188	0.109375	0.210938	0.234375	0.195312	0.289062	0.367188	0.265625
MeanPurp_Unadj	0.921875	0.914062	0.921875	0.890625	0.890625	0.882812	0.867188	0.851562	0.914062
PosAffect_Unadj	0.328125	0.382812	0.296875	0.3125	0.359375	0.289062	0.53125	0.53125	0.632812
Friendship_Unadj	0.0703125	0.0625	0.101562	0.0859375	0.078125	0.125	0.851562	0.835938	0.851562
Loneliness_Unadj	0.335938	0.335938	0.328125	0.554688	0.554688	0.546875	0.859375	0.828125	0.882812
PercHostil_Unadj	0.421875	0.445312	0.460938	0.742188	0.75	0.773438	0.898438	0.914062	0.859375
PercReject_Unadj	0.460938	0.492188	0.445312	0.882812	0.898438	0.859375	0.929688	0.953125	0.921875
EmotSupp_Unadj	0.0234375	0.015625	0.0234375	0.0703125	0.0703125	0.0703125	0.421875	0.445312	0.46875
InstruSupp_Unadj	0.390625	0.398438	0.390625	0.53125	0.539062	0.53125	0.859375	0.851562	0.851562
PercStress_Unadj	0.0625	0.0703125	0.0546875	0.164062	0.179688	0.148438	0.625	0.65625	0.710938
SelfEff_Unadj	0.359375	0.421875	0.351562	0.34375	0.375	0.328125	0.984375	0.984375	0.992188
Dexterity_AgeAdj	0.0703125	0.0390625	0.101562	0.1875	0.164062	0.28125	0.921875	0.867188	0.992188
Strength_AgeAdj	0.765625	0.976562	0.679688	0.828125	0.953125	0.828125	0.21875	0.554688	0.21875
NEOFAC_A	0.15625	0.203125	0.164062	0.304688	0.335938	0.335938	0.882812	0.898438	0.820312
NEOFAC_O	0.992188	0.992188	0.992188	0.984375	1	0.992188	0.195312	0.234375	0.171875
NEOFAC_C	0.953125	0.953125	0.984375	0.984375	0.976562	0.976562	0.570312	0.375	0.882812
NEOFAC_N	1	1	0.992188	0.945312	0.960938	0.9375	0.359375	0.40625	0.335938
NEOFAC_E	0.15625	0.195312	0.164062	0.195312	0.226562	0.203125	0.859375	0.84375	0.898438
Noise_Comp	0.078125	0.078125	0.09375	0.09375	0.101562	0.132812	0.203125	0.28125	0.15625
Odor_AgeAdj	1	1	1	0.992188	0.992188	1	0.960938	0.945312	0.976562
Taste_AgeAdj	0.0625	0.0546875	0.0625	0.164062	0.164062	0.203125	0.78125	0.742188	0.8125
ASR_Anxd_Pct	0.9375	0.921875	0.914062	0.929688	0.9375	0.914062	0.265625	0.3125	0.273438
ASR_Witd_T	0.101562	0.09375	0.09375	0.164062	0.164062	0.15625	0.679688	0.757812	0.742188
ASR_Soma_T	0.890625	0.882812	0.898438	0.835938	0.835938	0.859375	0.960938	0.953125	0.960938
ASR_Thot_T	0.640625	0.695312	0.632812	0.820312	0.84375	0.828125	0.515625	0.5625	0.515625
ASR_Attn_T	1	0.984375	0.992188	0.992188	0.992188	0.992188	0.109375	0.179688	0.140625
ASR_Aggr_T	0.789062	0.804688	0.789062	0.921875	0.9375	0.929688	0.617188	0.65625	0.578125
ASR_Rule_T	0.976562	0.984375	0.953125	0.96875	0.96875	0.953125	0.0703125	0.0859375	0.0703125
ASR_Intr_T	0.757812	0.8125	0.765625	0.796875	0.882812	0.773438	0.078125	0.0703125	0.0859375
ASR_Intn_T	0.84375	0.851562	0.835938	0.835938	0.835938	0.84375	0.382812	0.398438	0.414062
ASR_Extn_T	0.5	0.648438	0.46875	0.757812	0.851562	0.664062	0.21875	0.234375	0.21875
ASR_Totp_T	0.992188	0.992188	0.992188	1	1	1	0.179688	0.28125	0.179688
DSM_Depr_T	0.828125	0.851562	0.828125	0.820312	0.851562	0.8125	0.578125	0.617188	0.570312
DSM_Anxi_T	0.984375	0.992188	0.984375	1	1	1	0.476562	0.507812	0.476562
DSM_Somp_T	0.859375	0.851562	0.875	0.929688	0.921875	0.929688	0.90625	0.90625	0.914062
DSM_Avoid_T	0.351562	0.382812	0.359375	0.507812	0.484375	0.507812	0.328125	0.390625	0.375
DSM_Adh_T	1	1	1	1	1	1	0.0859375	0.0859375	0.078125
DSM_Antis_T	0.984375	0.992188	0.976562	0.992188	0.992188	0.992188	0.429688	0.46875	0.414062
