# Supplementary material for: Motion impact score for detecting spurious brain-behavior associations
Source: Nat Commun. 2025 Sep 29;16:8614. doi: 10.1038/s41467-025-63661-2 (PMC12479937; doi:10.1038/s41467-025-63661-2)
Supplement: Supplementary file 16 — Supplementary Data 14 [file 41467_2025_63661_MOESM16_ESM.xlsx]

## Sheet: Table no censoring
Variable	SHAMAN Motion Score
	No Censoring			DVARS < 200			DVARS p > 0.05
	Impact	Over	Under	Impact	Over	Under	Impact	Over	Under
Age_in_Yrs	-23.9971	-23.691	-20.9061	-11.1695	-12.0354	-7.7872	-4.53164	-0.897837	-3.93855
Height	66.7124	20.4419	65.8097	73.4493	32.8479	63.062	22.8478	-9.34934	28.9372
Weight	95.0221	47.9319	66.5606	59.1602	28.1908	42.7275	10.8304	-7.26785	23.183
BMI	19.5364	24.5828	0.877276	-6.8862	2.56453	-15.4117	21.0742	-6.89579	37.2657
Handedness	103.993	95.6521	99.5851	102.941	94.7568	98.2165	3.74489	-0.148602	9.13198
SSAGA_Income	24.013	21.0498	24.0436	13.9915	11.0434	14.2049	-2.0199	-0.918865	-3.4291
SSAGA_Educ	20.2015	1.64163	29.0085	-28.4632	-29.2627	-21.6815	-6.86407	-2.55697	-7.42489
Hematocrit_1	29.8472	25.3297	30.2236	41.9394	36.3092	38.7814	-23.5776	-19.2626	-21.3809
ThyroidHormone	96.9022	89.1141	96.4788	102.25	94.0512	101.354	-10.6594	-10.9332	-9.27519
HbA1C	126.725	119.905	123.84	136.874	130.217	133.703	6.16437	6.51304	3.67823
MMSE_Score	-11.4073	-10.4267	-11.5741	-4.74509	-4.38164	-5.25463	39.4354	36.2502	38.7715
PSQI_Score	-53.4949	-49.7307	-50.0219	-52.1904	-46.1293	-50.9849	-17.3167	-17.2594	-15.1489
PicSeq_AgeAdj	52.5507	52.4169	49.801	24.5518	26.7063	22.4024	15.2953	21.4754	8.96548
CardSort_AgeAdj	-28.4023	-25.4926	-29.6648	-17.9061	-15.4089	-18.677	11.3828	8.57449	13.4396
Flanker_AgeAdj	-14.0337	-14.5097	-9.25691	-19.9749	-19.3351	-14.5458	11.9252	7.85171	17.5157
PMAT24_A_CR	14.2721	18.0771	8.18135	9.46823	14.2414	2.42296	15.9656	9.99625	19.1061
PMAT24_A_RTCR	68.9294	-49.7846	61.6775	103.253	-95.2969	116.898	27.1005	19.2301	31.5396
ReadEng_AgeAdj	-2.15735	-1.70007	1.67551	-12.5167	-4.27069	-13.2794	-2.50678	-11.5076	8.77276
PicVocab_AgeAdj	35.1762	23.7263	37.9316	-12.0274	-12.4209	-7.30532	-16.443	-20.5533	-7.31122
ProcSpeed_AgeAdj	36.7748	31.7631	37.672	40.7199	36.3011	40.6013	-18.5931	-17.6665	-16.8364
DDisc_AUC_200	16.546	17.1669	15.5663	0.401984	3.40906	-0.274465	33.884	36.8423	26.8984
DDisc_AUC_40K	-29.8898	-24.1029	-30.5494	-27.0618	-19.8341	-29.6295	42.2222	37.7406	37.4815
VSPLOT_TC	-12.1466	-7.66073	-11.1755	-21.1284	-14.1781	-22.0438	-8.3247	-6.11432	-7.56982
VSPLOT_CRTE	-77.5202	-75.462	-71.5866	-68.1489	-66.5597	-63.0385	23.0669	22.4133	21.6348
IWRD_TOT	-4.79122	-5.58923	-2.79383	14.0923	11.2353	12.0428	-9.72632	-11.2722	-5.63884
IWRD_RTC	53.7445	52.0105	52.6604	56.89	54.2124	56.214	-15.8665	-15.147	-16.0643
ListSort_AgeAdj	-19.0655	-19.8377	-15.1424	-17.712	-18.2461	-14.3351	8.29869	7.94133	7.0635
CogFluidComp_AgeAdj	0.856722	4.04479	-0.790482	-2.47	0.893667	-3.70953	1.1692	3.59329	0.391797
CogTotalComp_AgeAdj	25.3396	27.109	18.9975	4.12612	10.8554	-1.15873	7.97983	1.21058	11.9407
CogCrystalComp_AgeAdj	-2.3722	-3.16389	2.68058	-25.6107	-14.1676	-22.0774	-8.70619	-19.4104	4.43632
ER40_CR	8.83956	12.5271	-0.3042	-0.226922	3.65414	-7.13849	-8.91498	-9.29555	-7.24288
ER40_CRT	33.5603	29.378	30.3687	36.9178	34.1879	32.6463	-21.9476	-16.8808	-21.2239
AngAffect_Unadj	25.2284	25.3108	22.087	-15.8403	-16.1007	-16.1424	16.725	15.5778	17.554
AngHostil_Unadj	15.8575	18.012	9.76669	14.4201	16.382	8.92788	-10.2745	-11.5182	-8.05641
AngAggr_Unadj	42.7102	24.6788	44.1827	7.54455	0.0829587	7.16708	-23.6218	-27.4916	-16.8682
FearAffect_Unadj	-27.3054	-22.8123	-30.1453	-37.7984	-35.1229	-37.769	5.60114	6.17088	3.30549
FearSomat_Unadj	5.595	-0.313517	10.841	0.602425	-2.94167	5.33967	-4.74138	-7.75444	-0.831343
Sadness_Unadj	-29.4105	-26.8035	-29.1582	-39.6418	-38.0903	-37.8891	21.2506	21.2418	19.2181
LifeSatisf_Unadj	54.5899	52.8695	53.7638	37.8548	36.6146	38.0313	24.4073	19.9333	25.3045
MeanPurp_Unadj	-19.191	-18.5708	-17.7592	-18.9663	-18.1667	-17.2083	-5.76759	-4.65433	-7.69842
PosAffect_Unadj	27.7052	24.2376	29.504	26.282	24.4629	27.455	6.72166	8.2729	4.08672
Friendship_Unadj	65.3892	65.8367	55.3949	62.2291	63.5085	50.2997	-8.48286	-5.57036	-7.86588
Loneliness_Unadj	25.1328	24.5062	25.0397	8.0226	9.57922	9.35124	-6.86882	-4.27349	-7.85716
PercHostil_Unadj	22.9957	21.4212	20.4515	-6.00661	-7.00015	-7.4675	-7.37222	-9.13986	-5.31202
PercReject_Unadj	12.8882	11.0129	14.0214	-21.7352	-23.1039	-18.9215	-11.7027	-12.2507	-9.8565
EmotSupp_Unadj	109.181	106.076	104.481	78.6553	76.7151	76.2225	15.7922	14.5087	12.5977
InstruSupp_Unadj	21.1264	20.1631	21.243	10.3466	10.3181	10.4573	-2.9021	-2.70741	-2.49988
PercStress_Unadj	61.728	54.6476	63.9253	46.2135	40.7454	49	8.0485	6.8591	5.17689
SelfEff_Unadj	24.4264	20.1925	25.3839	27.2154	23.4536	27.6463	-23.1371	-20.1651	-23.5915
Dexterity_AgeAdj	72.0968	73.7423	56.8612	42.5552	44.5775	31.4917	-12.888	-3.07976	-21.4139
Strength_AgeAdj	-4.01983	-18.4479	6.28803	-8.29554	-13.0187	-4.02185	31.6319	11.572	30.078
NEOFAC_A	45.3668	37.0909	43.328	28.1106	24.3503	24.7251	-9.11442	-10.641	-3.8642
NEOFAC_O	-49.8173	-52.1009	-43.3132	-47.5082	-47.3675	-43.7064	35.0829	28.7938	37.7611
NEOFAC_C	-37.2277	-31.3411	-33.3785	-45.573	-36.9952	-42.2418	9.63414	20.2042	-8.09579
NEOFAC_N	-41.6719	-40.2795	-34.3673	-43.7042	-41.0508	-37.4227	22.2071	17.2934	22.0167
NEOFAC_E	41.1668	39.0143	41.3477	36.1945	34.7162	36.1393	-5.15037	-2.92627	-6.93631
Noise_Comp	65.9405	61.106	58.0811	57.6709	53.7255	50.3435	37.729	26.5466	40.5555
Odor_AgeAdj	-43.0582	-38.8378	-42.6391	-42.6205	-38.0258	-41.8498	-10.9752	-9.34377	-10.9057
Taste_AgeAdj	70.9471	68.5293	65.7781	53.2932	51.3086	48.1284	-0.2477	2.17952	-0.544031
ASR_Anxd_Pct	-41.7707	-40.4878	-34.0341	-54.669	-50.7024	-47.3278	32.6729	27.2828	32.234
ASR_Witd_T	60.7038	57.8901	60.3611	55.3467	53.7286	54.0479	-0.323729	-1.5808	-1.17342
ASR_Soma_T	-20.148	-17.1038	-19.2827	-17.4654	-13.3686	-18.1293	-23.0866	-20.0453	-21.3546
ASR_Thot_T	2.21165	-0.0645125	4.37611	-9.50646	-10.0535	-8.06408	10.3115	8.04733	10.2293
ASR_Attn_T	-87.9966	-80.3791	-76.5858	-97.1973	-88.2976	-85.4158	47.8635	40.0242	44.8142
ASR_Aggr_T	-13.2702	-13.0015	-12.3148	-36.8471	-35.8063	-34.5526	2.36183	-1.16659	4.38915
ASR_Rule_T	-35.0852	-37.8658	-30.5643	-45.009	-46.6993	-39.0086	52.9337	49.6141	52.063
ASR_Intr_T	-10.2318	-13.5218	-5.57351	-9.56142	-13.8862	-5.23353	60.2295	56.1943	56.3063
ASR_Intn_T	-13.1009	-10.7309	-11.0316	-18.2648	-15.0597	-16.1912	18.5952	16.7414	16.0879
ASR_Extn_T	16.7075	6.96402	17.0519	-9.09247	-17.3423	-1.32407	33.5229	30.2399	31.1224
ASR_Totp_T	-41.67	-37.0826	-40.973	-51.1939	-45.2621	-49.9985	31.4937	24.8639	32.3838
DSM_Depr_T	-19.3865	-19.7398	-14.6516	-33.8931	-32.6532	-30.0856	10.0085	6.74899	11.2785
DSM_Anxi_T	-86.5001	-82.9078	-79.4116	-77.1592	-73.2051	-71.5376	14.5612	12.5996	14.9551
DSM_Somp_T	-14.8422	-12.9918	-12.9992	-23.2848	-21.272	-21.7302	-18.0529	-15.9693	-16.7714
DSM_Avoid_T	25.1332	20.9381	24.4693	15.1197	14.4533	13.1686	25.2072	22.3809	22.7606
DSM_Adh_T	-92.3252	-84.9485	-82.8996	-100.102	-90.7212	-90.3011	58.6766	53.106	58.1224
DSM_Antis_T	-51.6171	-52.1166	-44.784	-66.7471	-67.0116	-59.2334	15.8929	14.307	17.6729
